# Supplementary material for: The CSB chromatin remodeler and CTCF architectural protein cooperate in response to oxidative stress
Source: Nucleic Acids Res. 2015 Nov 17;44(5):2125–35. doi: 10.1093/nar/gkv1219 (PMC4797267; doi:10.1093/nar/gkv1219)
Supplement: SUPPLEMENTARY DATA [file supp_gkv1219_nar-02394-d-2015-File008.xlsx]

## Sheet: Table S1
Table S1: Sequence reads summary of CSB ChIP-seq data
CSB ChIP-seq	Total reads	Unique reads	Total peaks		Unique peaks
menadione-treated	37217254	20097453	19063		7,070 (37%)
untreated*	26707065	14654319	22820		9,163 (40%)
* ChIP-seq data was from Lake et al., PLoS Genetics (2014)

## Sheet: Table S2
Table S2: CSB occupancy induced by menadione treatment
Chr	Start	End	Annotation	Distance to TSS	Nearest PromoterID	Gene Name
chr9	33738132	33738323	intron (NR_109755, intron 1 of 1)	187	NR_109755	LOC101929688
chr4	1185961	1186152	intron (NM_001199021, intron 1 of 7)	16694	NM_001199021	SPON2
chr3	194014288	194014479	Intergenic	16210	NR_024480	LINC00887
chr7	68415616	68415807	Intergenic	646770	NR_108105	LOC100507468
chr3	114138671	114138862	intron (NM_001164347, intron 2 of 5)	-36277	NM_001164342	ZBTB20
chr16	87491436	87491627	intron (NM_015144, intron 2 of 12)	33929	NM_015144	ZCCHC14
chr3	52232664	52232855	5' UTR (NM_000688, exon 2 of 12)	660	NM_000688	ALAS1
chr10	21581791	21581982	Intergenic	118655	NR_046284	NEBL-AS1
chr8	124532567	124532758	intron (NM_058229, intron 4 of 8)	11721	NM_148177	FBXO32
chr6	30524669	30524860	5' UTR (NM_005275, exon 1 of 12)	278	NM_001077497	PRR3
chr7	46384453	46384644	Intergenic	-423677	NM_000598	IGFBP3
chr8	119870720	119870911	Intergenic	93568	NM_002546	TNFRSF11B
chr2	47664888	47665079	intron (NM_001258281, intron 8 of 16)	34777	NM_000251	MSH2
chr9	90477486	90477677	Intergenic	-3610	NR_040117	LOC392364
chr15	79281082	79281273	intron (NM_002891, intron 23 of 27)	16825	NM_153815	RASGRF1
chr2	206949262	206949453	intron (NM_017759, intron 1 of 10)	1549	NM_017759	INO80D
chrX	48334183	48334374	promoter-TSS (NM_012280)	-131	NM_012280	FTSJ1
chr14	106267598	106267789	Intergenic	-116145	NR_026800	KIAA0125
chr2	133669638	133669829	intron (NM_207363, intron 8 of 19)	-240663	NM_001077427	LYPD1
chr12	31789700	31789891	Intergenic	-10299	NM_001135864	METTL20
chr1	150533896	150534087	TTS (NM_001288607)	9586	NR_036211	MIR4257
chr3	129318632	129318823	intron (NM_015103, intron 1 of 35)	6855	NM_015103	PLXND1
chrX	134654552	134654743	promoter-TSS (NM_182540)	92	NM_182540	DDX26B
chr8	61573105	61573296	Intergenic	-18124	NM_017780	CHD7
chr1	4726642	4726833	intron (NM_001042478, intron 1 of 5)	11632	NM_001042478	AJAP1
chr6	136929431	136929622	intron (NM_005923, intron 18 of 29)	-57569	NM_001198617	MAP7
chr9	33024278	33024469	promoter-TSS (NM_001539)	-836	NM_001539	DNAJA1
chr2	206544894	206545085	Intergenic	-2235	NM_201267	NRP2
chr9	92164050	92164241	Intergenic	-55782	NM_006705	GADD45G
chr15	90103245	90103436	Intergenic	-15478	NM_152259	TICRR
chr4	37399081	37399272	intron (NM_001144990, intron 3 of 6)	-56376	NM_001104629	C4orf19
chr1	22178755	22178946	intron (NM_005529, intron 52 of 96)	40092	NM_001013693	LDLRAD2
chr2	17935429	17935620	promoter-TSS (NM_001142286)	110	NM_001130009	GEN1
chr19	29338474	29338665	Intergenic	-117469	NR_027318	LINC00906
chr1	204332928	204333119	Intergenic	-3966	NM_014935	PLEKHA6
chr9	86590399	86590590	intron (NM_031263, intron 5 of 16)	4690	NM_031263	HNRNPK
chr18	76861089	76861280	intron (NM_198531, intron 2 of 29)	31787	NM_198531	ATP9B
chr1	27627398	27627589	intron (NM_015023, intron 12 of 15)	-21143	NR_037580	TMEM222
chr21	35030155	35030346	intron (NM_001001132, intron 1 of 29)	15466	NM_003024	ITSN1
chr21	43030626	43030817	Intergenic	-68741	NR_024367	LINC00111
chr9	34074288	34074479	Intergenic	-25436	NM_001282529	UBAP2
chr19	16404622	16404813	Intergenic	-30934	NM_016270	KLF2
chr6	56911288	56911479	promoter-TSS (NM_001286274)	53	NM_020931	KIAA1586
chr17	16909576	16909767	Intergenic	-34269	NM_012452	TNFRSF13B
chr12	21466499	21466690	intron (NM_134431, intron 5 of 15)	21238	NM_021094	SLCO1A2
chr7	66930483	66930674	Intergenic	129615	NR_108104	RP11-166O4.5
chr4	122057730	122057921	intron (NM_001244764, intron 12 of 12)	27670	NM_024873	TNIP3
chr6	99963471	99963662	promoter-TSS (NM_001080481)	-314	NM_001080481	USP45
chr4	48833013	48833204	promoter-TSS (NM_017830)	48	NM_001079841	OCIAD1
chr12	19482802	19482993	intron (NM_001256470, intron 20 of 31)	-109711	NM_153207	AEBP2
chr8	129912984	129913175	Intergenic	340407	NR_033916	LINC00977
chr22	24128564	24128755	promoter-TSS (NM_003073)	-491	NM_001007468	SMARCB1
chr2	177320575	177320766	Intergenic	145110	NR_031648	MIR1246
chr3	122282592	122282783	promoter-TSS (NM_138287)	460	NM_001146102	PARP9
chr4	151824394	151824585	intron (NM_001199282, intron 13 of 56)	111930	NM_001199282	LRBA
chr11	82868151	82868342	5' UTR (NM_015885, exon 1 of 16)	109	NM_015885	PCF11
chr16	84975610	84975801	Intergenic	69436	NM_017740	ZDHHC7
chr17	43870458	43870649	intron (NM_001145146, intron 1 of 13).2	8907	NM_001145146	CRHR1
chr16	4423108	4423299	intron (NM_138440, intron 1 of 1)	1354	NM_138440	VASN
chr16	50213661	50213852	intron (NM_001040285, intron 2 of 12)	26927	NM_001040285	PAPD5
chr7	100770138	100770329	promoter-TSS (NM_000602)	-137	NM_000602	SERPINE1
chr20	50823871	50824062	Intergenic	-15442	NM_022088	ZFP64
chr3	66549802	66549993	intron (NM_015541, intron 1 of 18)	948	NM_015541	LRIG1
chr9	131988459	131988650	Intergenic	-48014	NM_203434	IER5L
chr11	126456933	126457124	intron (NM_032531, intron 1 of 16)	180951	NM_001254759	ST3GAL4
chr1	168148592	168148783	intron (NM_152902, intron 1 of 6)	604	NM_001031800	TIPRL
chr3	139500378	139500569	Intergenic	-103588	NM_001200047	NMNAT3
chr12	116893323	116893514	Intergenic	-27295	NR_039683	MIR4472-2
chr2	13071409	13071600	Intergenic	75634	NR_038434	LOC100506474
chr3	77664410	77664601	intron (NM_001128929, intron 20 of 24)	517342	NM_001128929	ROBO2
chr14	64805843	64806034	promoter-TSS (NR_073496)	-670	NR_073505	ESR2
chr7	157021665	157021856	intron (NM_014671, intron 17 of 22)	90105	NM_014671	UBE3C
chr6	133137127	133137318	promoter-TSS (NR_002435)	-719	NR_002435	SNORD100
chr9	33160967	33161158	intron (NM_001497, intron 1 of 5)	-5884	NR_108109	RP11-326F20.5
chr1	44678951	44679142	promoter-TSS (NM_001034023)	-79	NM_019100	DMAP1
chr11	20055081	20055272	intron (NM_001111019, intron 2 of 27)	11074	NM_001111019	NAV2
chr1	39568203	39568394	intron (NM_012090, intron 1 of 92)	18459	NM_012090	MACF1
chr8	118859957	118860148	intron (NM_000127, intron 1 of 10)	264006	NM_000127	EXT1
chr3	47112417	47112608	intron (NM_014159, intron 12 of 20)	59480	NR_024046	NRADDP
chr15	80782087	80782278	intron (NM_014862, intron 5 of 18)	85490	NM_014862	ARNT2
chr10	101155600	101155791	TTS (NM_002079)	34835	NM_002079	GOT1
chr2	133304775	133304966	intron (NM_001508, intron 1 of 1)	123611	NM_144586	LYPD1
chr7	151215390	151215581	intron (NM_005614, intron 1 of 7)	1525	NM_005614	RHEB
chr8	13519496	13519687	Intergenic	95239	NM_001007090	C8orf48
chr5	110866089	110866280	intron (NR_040093, intron 1 of 6)	-18027	NM_139164	STARD4
chr5	8507618	8507809	Intergenic	46675	NR_039663	MIR4458
chr15	64359801	64359992	Intergenic	-21375	NM_014326	DAPK2
chr3	171759355	171759546	intron (NM_001135095, intron 1 of 25)	1106	NM_001135095	FNDC3B
chr19	34012883	34013074	promoter-TSS (NM_001166057)	-179	NM_000285	PEPD
chr14	77506777	77506968	Intergenic	-11830	NM_024496	IRF2BPL
chr4	115101782	115101973	Intergenic	-200999	NM_024590	ARSJ
chr17	73400330	73400521	intron (NM_002086, intron 1 of 5)	1364	NM_002086	GRB2
chr19	4599509	4599700	Intergenic	-39833	NM_032108	SEMA6B
chr3	89012289	89012480	Intergenic	-144290	NM_005233	EPHA3
chr1	120154268	120154459	Intergenic	-12449	NR_036540	LINC00622
chr4	103749111	103749302	promoter-TSS (NM_181886)	-101	NM_181891	UBE2D3
chr6	12709332	12709523	Intergenic	-7610	NM_030948	PHACTR1
chr17	76418190	76418381	intron (NM_024419, intron 9 of 9)	43550	NM_024419	PGS1
chr11	7135265	7135456	Intergenic	25195	NM_014469	RBMXL2
chr14	21686505	21686696	intron (NM_001077442, intron 4 of 7)	-11541	NR_038971	LINC00641
chr4	159946234	159946425	intron (NM_152543, intron 1 of 4)	10004	NM_152543	C4orf45
chr6	109703766	109703957	promoter-TSS (NM_001142403)	-99	NM_006016	CD164
chr3	140979672	140979863	intron (NM_152282, intron 4 of 7)	29100	NM_001037172	ACPL2
chr14	70198002	70198193	Intergenic	-35732	NM_001039465	SRSF5
chr6	114177131	114177322	Intergenic	-1301	NM_002356	MARCKS
chr3	127415022	127415213	intron (NM_001256585, intron 5 of 6)	23336	NR_033429	ABTB1
chr14	21439927	21440118	Intergenic	16392	NM_002934	RNASE2
chr8	3293474	3293665	intron (NM_033225, intron 12 of 69)	1268900	NR_106983	MIR7160
chr9	130829646	130829837	promoter-TSS (NM_197956)	-142	NM_197956	NAIF1
chr7	131231315	131231506	intron (NM_001018111, intron 1 of 8)	9966	NM_005397	PODXL
chr3	30932710	30932901	intron (NM_207359, intron 1 of 14)	3348	NM_207359	GADL1
chr4	122206122	122206313	Intergenic	-57596	NM_001244764	TNIP3
chr5	6140454	6140645	Intergenic	196856	NR_028351	FLJ33360
chr14	72980746	72980937	intron (NM_004296, intron 14 of 16)	-2687	NR_106994	MIR7843
chr2	237551418	237551609	Intergenic	73133	NM_020311	ACKR3
chr4	158036893	158037084	intron (NM_001166060, intron 2 of 9)	39433	NM_001166060	GLRB
chr20	36621282	36621473	intron (NM_014657, intron 8 of 8)	40456	NM_014657	TTI1
chr15	67342166	67342357	Intergenic	-15934	NM_005902	SMAD3
chr2	230525945	230526136	intron (NM_139072, intron 1 of 12)	53246	NM_139072	DNER
chr1	27815638	27815829	intron (NM_006990, intron 1 of 8)	945	NM_006990	WASF2
chr5	73612169	73612360	Intergenic	-6047	NR_105010	LOC101929082
chr6	10441484	10441675	Intergenic	1629	NR_049872	MIR5689
chr11	74654114	74654305	intron (NM_182969, intron 2 of 18)	6023	NM_182969	XRRA1
chr11	64885363	64885554	promoter-TSS (NM_014205)	-288	NM_014205	ZNHIT2
chr11	128563570	128563761	promoter-TSS (NM_002017)	-146	NM_001271010	FLI1
chr1	30182282	30182473	Intergenic	619349	NM_005704	PTPRU
chrX	100662773	100662964	promoter-TSS (NM_019597)	133	NM_000169	GLA
chr14	31494535	31494726	promoter-TSS (NM_001254727)	-46	NM_001254726	AP4S1
chr1	226735515	226735706	promoter-TSS (NM_001003665)	-891	NM_001003665	C1orf95
chr2	47195197	47195388	intron (NM_001288953, intron 4 of 20)	-26298	NM_001171511	MCFD2
chr7	6144031	6144222	promoter-TSS (NM_032172)	-424	NM_032172	USP42
chr3	195974194	195974385	exon (NM_005017, exon 6 of 10)	30906	NM_152672	SLC51A
chr2	159610555	159610746	Intergenic	-41179	NM_001017920	DAPL1
chr16	69344415	69344606	promoter-TSS (NM_013245)	-777	NM_013245	VPS4A
chr4	86664517	86664708	intron (NM_001025616, intron 3 of 9)	20991	NR_039656	MIR4451
chr2	135463226	135463417	intron (NM_030923, intron 2 of 7)	13250	NM_030923	TMEM163
chr9	86695662	86695853	Intergenic	100120	NM_024945	RMI1
chr5	112825099	112825290	promoter-TSS (NM_001085377)	-667	NM_001085377	MCC
chrX	46631915	46632106	Intergenic	-13403	NM_032591	SLC9A7
chr1	7212579	7212770	intron (NM_015215, intron 4 of 22)	367290	NM_015215	CAMTA1
chr3	172519222	172519413	intron (NM_018098, intron 17 of 23)	50842	NM_018098	ECT2
chr11	115165892	115166083	intron (NM_014333, intron 1 of 9)	209254	NM_014333	CADM1
chr1	151253597	151253788	Intergenic	-1099	NM_020832	ZNF687
chr20	23567112	23567303	Intergenic	-17821	NM_080610	CST9L
chr2	12303932	12304123	intron (NR_110196, intron 2 of 5)	156785	NR_110196	AC096559.1
chr1	236288292	236288483	Intergenic	-17445	NM_003272	GPR137B
chr2	54999849	55000040	intron (NM_001039753, intron 1 of 40)	47795	NM_001039753	EML6
chr4	34421543	34421734	Intergenic	1824341	NM_015230	ARAP2
chr6	28911415	28911606	promoter-TSS (NR_103538).5	-51	NR_103538	C6orf100
chr14	103727038	103727229	Intergenic	-71768	NR_033938	LINC00605
chr20	18774650	18774841	promoter-TSS (NR_026885)	52	NR_026885	LOC100270804
chr6	47277694	47277885	promoter-TSS (NM_014452)	-106	NM_014452	TNFRSF21
chr19	44078791	44078982	intron (NM_006297, intron 2 of 16)	844	NM_006297	XRCC1
chr4	113558406	113558597	promoter-TSS (NM_015454)	-111	NM_015454	LARP7
chr20	60641995	60642186	Intergenic	-1224	NM_003185	TAF4
chr3	48586269	48586460	intron (NM_004567, intron 3 of 13)	1090	NR_106881	MIR6823
chr19	18589746	18589937	intron (NM_006532, intron 1 of 11)	-40730	NR_045573	ISYNA1
chr1	43854926	43855117	promoter-TSS (NM_015284)	462	NM_001001653	MED8
chr9	37154606	37154797	intron (NM_001289121, intron 2 of 8)	34106	NM_001289120	ZCCHC7
chr12	109345002	109345193	intron (NM_018711, intron 5 of 14)	71240	NM_001917	DAO
chr12	1880311	1880502	intron (NM_024551, intron 2 of 7)	-49027	NM_001163925	LRTM2
chr3	16494178	16494369	intron (NM_015150, intron 2 of 9)	60949	NM_015150	RFTN1
chr7	97915634	97915825	intron (NM_001159491, intron 2 of 2)	4750	NM_015379	BRI3
chr1	156571235	156571426	promoter-TSS (NM_015590)	-51	NM_182679	GPATCH4
chr4	48130013	48130204	intron (NM_003328, intron 1 of 14)	6165	NM_003328	TXK
chr11	17382315	17382506	intron (NM_001202439, intron 2 of 4)	9101	NM_001202439	NCR3LG1
chr3	157827717	157827908	promoter-TSS (NM_016625)	-29	NM_001271838	RSRC1
chr20	45035408	45035599	promoter-TSS (NM_182764)	-232	NM_182764	ELMO2
chr3	44450346	44450537	3' UTR (NM_001282915, exon 11 of 11)	68721	NM_181489	ZNF445
chr7	105297586	105297777	intron (NM_020725, intron 4 of 11)	21928	NM_138495	ATXN7L1
chr13	41345105	41345296	exon (NM_005830, exon 1 of 7)	147	NM_005830	MRPS31
chr14	74179849	74180040	exon (NM_006029, exon 1 of 1)	1184	NM_006029	PNMA1
chr5	165336045	165336236	Intergenic	1017235	NR_108020	LOC102557615
chr7	129103606	129103797	intron (NM_020704, intron 14 of 20)	29427	NM_020704	STRIP2
chr20	39619275	39619466	Intergenic	-38092	NM_003286	TOP1
chr15	69597897	69598088	intron (NM_017705, intron 1 of 8)	6698	NM_017705	PAQR5
chr14	65453446	65453637	promoter-TSS (NM_002028)	34	NM_002028	FNTB
chr2	102851919	102852110	intron (NM_003854, intron 11 of 11)	48581	NM_003854	IL1RL2
chr1	245305610	245305801	Intergenic	-12582	NM_018012	KIF26B
chr1	114636264	114636455	3' UTR (NM_205848, exon 7 of 8)	58703	NM_205848	SYT6
chr10	13754964	13755155	intron (NM_018027, intron 12 of 24)	126120	NM_003675	PRPF18
chr7	66309999	66310190	promoter-TSS (NR_003934)	-281	NR_003934	GTF2IRD1P1
chr19	36019583	36019774	promoter-TSS (NM_198538)	-425	NM_198538	SBSN
chr16	11013385	11013576	intron (NM_001286402, intron 16 of 19)	22777	NM_014015	DEXI
chr1	27226592	27226783	exon (NM_022078, exon 1 of 7)	275	NM_022078	GPATCH3
chr20	23914071	23914262	Intergenic	53346	NM_178312	GGTLC1
chr2	134047381	134047572	intron (NM_207363, intron 4 of 19)	23709	NR_110294	AC010890.1
chr11	64555034	64555225	Intergenic	-8813	NM_201995	SF1
chr12	125313965	125314156	intron (NM_001082959, intron 1 of 11)	34459	NM_005505	SCARB1
chr14	66974161	66974352	5' UTR (NM_020806, exon 1 of 23)	131	NM_001024218	GPHN
chr21	47207907	47208098	Intergenic	48331	NR_038876	AL592528.1
chr11	82612620	82612811	promoter-TSS (NM_145018)	-22	NM_145018	C11orf82
chr21	47932140	47932331	intron (NM_206890, intron 8 of 20)	49851	NR_046400	DIP2A-IT1
chr13	27504512	27504703	Intergenic	-169685	NM_005288	GPR12
chr1	235578744	235578935	intron (NM_003193, intron 4 of 16)	48164	NM_001287802	TBCE
chr20	48769755	48769946	intron (NR_027889, intron 1 of 6)	485	NM_199129	TMEM189
chr19	50771902	50772093	intron (NM_001077186, intron 23 of 41)	60637	NM_004977	KCNC3
chr21	33941498	33941689	Intergenic	16252	NM_144659	TCP10L
chr4	40327502	40327693	Intergenic	-9749	NM_017581	CHRNA9
chr14	50830419	50830610	intron (NM_001282236, intron 2 of 8)	32128	NM_004196	CDKL1
chr1	40400120	40400311	Intergenic	-20569	NM_032793	MFSD2A
chr8	16949330	16949521	intron (NM_181723, intron 8 of 14)	-64411	NM_016353	ZDHHC2
chr6	30853928	30854119	intron (NM_001954, intron 3 of 18).5	1266	NM_001202523	DDR1
chr12	16329738	16329929	Intergenic	100786	NM_001170798	SLC15A5
chr14	104007119	104007310	Intergenic	11705	NM_152307	TRMT61A
chr8	58969742	58969933	intron (NM_147189, intron 3 of 4)	62724	NM_147189	FAM110B
chr14	95826167	95826358	Intergenic	30341	NR_110127	RP11-725G5.2
chr8	37709081	37709272	Intergenic	-1745	NM_018310	BRF2
chr5	53606899	53607090	promoter-TSS (NM_019087)	-591	NM_019087	ARL15
chr2	187454284	187454475	promoter-TSS (NM_002210)	-411	NM_001145000	ITGAV
chr1	27069479	27069670	intron (NM_139135, intron 4 of 19)	-44880	NM_017837	PIGV
chr11	62477000	62477191	promoter-TSS (NR_037949)	-4	NR_037949	BSCL2
chr8	22433206	22433397	TTS (NM_005775)	-2953	NM_021630	PDLIM2
chr7	131096263	131096454	intron (NM_001145354, intron 8 of 18)	83763	NM_013255	MKLN1
chr13	32485698	32485889	intron (NR_027062, intron 1 of 3)	64873	NR_027062	EEF1DP3
chr2	25194054	25194245	promoter-TSS (NR_034113)	814	NM_001198559	DNAJC27
chr1	114302452	114302643	promoter-TSS (NM_006608)	-770	NM_006608	PHTF1
chr1	167630542	167630733	intron (NM_052862, intron 1 of 6)	31163	NM_052862	RCSD1
chr17	42987156	42987347	3' UTR (NM_001242376, exon 7 of 7)	5669	NM_001242376	GFAP
chr11	33182774	33182965	promoter-TSS (NR_034027)	168	NM_001326	CSTF3
chr22	29983959	29984150	Intergenic	-6728	NM_003634	NIPSNAP1
chr13	33781869	33782060	intron (NM_001243476, intron 5 of 17)	-1777	NM_052851	STARD13
chr9	111175102	111175293	Intergenic	443078	NM_006686	ACTL7B
chr19	56764927	56765118	Intergenic	-25363	NM_024303	ZSCAN5A
chr20	34330243	34330434	promoter-TSS (NM_001242599)	-80	NM_001242599	RBM39
chr14	51387274	51387465	intron (NM_001163940, intron 5 of 18)	23879	NM_001163940	PYGL
chr11	10921882	10922073	Intergenic	42213	NR_034137	ZBED5-AS1
chr11	94151643	94151834	3' UTR (NM_005590, exon 19 of 19)	-17153	NM_016540	GPR83
chr19	2496153	2496344	Intergenic	20125	NM_015675	GADD45B
chr1	226521130	226521321	Intergenic	-23776	NM_001270410	LIN9
chr14	103607635	103607826	Intergenic	15066	NM_006291	TNFAIP2
chr4	148683285	148683476	intron (NM_024605, intron 1 of 22)	-20366	NR_039962	MIR4799
chr11	78426836	78427027	intron (NM_001098816, intron 25 of 33)	-141022	NM_001243251	NARS2
chr12	1157167	1157358	intron (NR_027949, intron 2 of 15)	56858	NM_178040	ERC1
chr20	17661007	17661198	intron (NM_001042576, intron 1 of 25)	1826	NM_004587	RRBP1
chr12	27006786	27006977	Intergenic	-20750	NM_002223	ITPR2
chr1	169862973	169863164	promoter-TSS (NM_020423)	32	NM_181093	SCYL3
chr7	55490530	55490721	intron (NM_018697, intron 6 of 8)	57484	NM_018697	LANCL2
chr12	6602217	6602408	promoter-TSS (NM_014865)	159	NM_016497	MRPL51
chr1	7980652	7980843	3' UTR (NM_001561, exon 9 of 9)	22478	NM_001561	TNFRSF9
chr8	95315912	95316103	Intergenic	-41460	NM_181702	GEM
chr4	159174626	159174817	3' UTR (NM_018342, exon 13 of 13)	43320	NM_018342	TMEM144
chr4	56813771	56813962	Intergenic	-1108	NM_025009	CEP135
chr1	152025064	152025255	Intergenic	-15648	NM_005620	S100A11
chr13	51572902	51573093	intron (NR_003923, intron 16 of 16)	67296	NR_003923	GUCY1B2
chr7	23510145	23510336	promoter-TSS (NM_006547)	-245	NM_006547	IGF2BP3
chr16	3333112	3333303	promoter-TSS (NM_005741)	-280	NM_005741	ZNF263
chr9	36384812	36385003	intron (NM_194332, intron 1 of 10)	15389	NM_022781	RNF38
chrX	73766029	73766220	Intergenic	68337	NM_183353	RLIM
chr1	154594497	154594688	intron (NM_001025107, intron 1 of 14)	5864	NM_001025107	ADAR
chr17	15176550	15176741	Intergenic	-7971	NR_104017	PMP22
chr2	208369506	208369697	Intergenic	-25015	NM_134442	CREB1
chr17	7740118	7740309	Intergenic	-3022	NM_001080424	KDM6B
chr6	136336269	136336460	intron (NM_018945, intron 2 of 12)	163530	NM_018945	PDE7B
chr12	15934646	15934837	intron (NM_004447, intron 1 of 20)	7769	NM_004447	EPS8
chr17	42185962	42186153	intron (NM_001015053, intron 3 of 26)	14957	NM_005474	HDAC5
chr11	113503952	113504143	Intergenic	73048	NR_110047	TMPRSS5
chr22	21138342	21138533	exon (NM_000185, exon 3 of 5)	10054	NM_000185	SERPIND1
chr1	204572570	204572761	Intergenic	81816	NM_006338	LRRN2
chr14	102769489	102769680	intron (NM_001272011, intron 1 of 10)	1953	NM_001272011	MOK
chr14	92864660	92864851	intron (NM_153648, intron 2 of 16)	74603	NM_153646	SLC24A4
chr22	27006339	27006530	intron (NM_001887, intron 3 of 5)	7557	NM_001887	CRYBB1
chr12	51925643	51925834	Intergenic	-59282	NM_001177984	SCN8A
chr12	27024030	27024221	Intergenic	-37994	NM_002223	ITPR2
chr3	43122010	43122201	exon (NM_032806, exon 2 of 2)	25470	NM_032806	POMGNT2
chr19	54975605	54975796	promoter-TSS (NM_198988)	-806	NM_198988	LENG9
chr14	94603191	94603382	Intergenic	-7329	NM_032036	IFI27L2
chr6	30509292	30509483	3' UTR (NM_005275, exon 12 of 12)	-15099	NM_025263	PRR3
chr19	12163561	12163752	5' UTR (NM_001080404, exon 1 of 4)	126	NM_001080404	ZNF878
chr19	31142065	31142256	Intergenic	278832	NM_014717	ZNF536
chr8	13129372	13129563	intron (NM_182643, intron 5 of 17)	-138658	NM_006094	DLC1
chr17	39844603	39844794	promoter-TSS (NM_005801)	-429	NM_005801	EIF1
chr12	117176300	117176491	promoter-TSS (NM_024738)	299	NM_001109903	RNFT2
chr3	52127813	52128004	intron (NM_001161580, intron 9 of 9)	-28780	NR_027331	LINC00696
chr12	49659571	49659762	intron (NM_032704, intron 1 of 3)	801	NM_032704	TUBA1C
chr1	40042677	40042868	promoter-TSS (NM_003819)	-251	NM_001135654	PABPC4
chr5	39399670	39399861	intron (NM_001244871, intron 1 of 13)	25570	NM_001343	DAB2
chr15	77961597	77961788	Intergenic	27586	NR_045123	RP11-307C19.3
chr14	64004832	64005023	intron (NM_001282179, intron 2 of 13)	5152	NM_001282179	PPP2R5E
chr14	51854088	51854279	Intergenic	54072	NR_038358	LINC00640
chr11	46316264	46316455	intron (NM_052854, intron 1 of 11)	17170	NM_052854	CREB3L1
chr1	161136104	161136295	promoter-TSS (NM_000309)	18	NM_000309	PPOX
chr13	101031901	101032092	intron (NM_001127692, intron 18 of 22)	101273	NR_047686	PCCA-AS1
chr17	70461738	70461929	intron (NR_036488, intron 1 of 3)	127110	NR_036488	LINC00673
chr15	63261762	63261953	Intergenic	-72981	NM_001018006	TPM1
chr1	203329631	203329822	Intergenic	-9169	NM_002023	FMOD
chr2	102719783	102719974	intron (NM_001288706, intron 1 of 11)	33042	NM_001288706	IL1R1
chr1	25121820	25122011	intron (NM_013943, intron 1 of 5)	50155	NM_013943	CLIC4
chr16	49686492	49686683	intron (NM_001271620, intron 3 of 7)	170062	NM_015069	ZNF423
chr13	102125922	102126113	intron (NM_001271755, intron 2 of 9)	-16286	NM_001271756	ITGBL1
chr1	153521748	153521939	promoter-TSS (NM_002960)	-109	NM_002960	S100A3
chr9	37694531	37694722	intron (NM_014907, intron 2 of 15)	43574	NM_014907	FRMPD1
chr2	121371326	121371517	Intergenic	-147496	NR_027181	LINC01101
chr15	78400689	78400880	intron (NM_006383, intron 4 of 5)	15857	NM_001101404	SH2D7
chr20	954502	954693	intron (NM_001029871, intron 1 of 4)	28310	NM_001029871	RSPO4
chr8	19125149	19125340	Intergenic	-22212	NR_038919	RP11-1080G15.1
chr5	112374407	112374598	intron (NM_001085377, intron 17 of 18)	62095	NM_152624	DCP2
chr1	19577794	19577985	promoter-TSS (NM_016183)	164	NM_015047	EMC1
chr12	19593550	19593741	exon (NM_001267043, exon 1 of 9)	130	NM_001267043	AEBP2
chr7	151157210	151157401	Intergenic	-20206	NM_144727	CRYGN
chr9	79152047	79152238	Intergenic	36593	NM_001097636	GCNT1
chr9	81054623	81054814	Intergenic	142727	NM_058179	PSAT1
chr10	93998626	93998817	intron (NM_001178137, intron 2 of 9)	4315	NM_001178137	CPEB3
chr9	130151209	130151400	exon (NM_032293, exon 26 of 28)	-8113	NR_073416	SLC2A8
chr17	14203918	14204109	promoter-TSS (NM_006041)	-493	NM_006041	HS3ST3B1
chr10	104263455	104263646	promoter-TSS (NM_016169)	-169	NM_016169	SUFU
chr8	27326129	27326320	intron (NM_000742, intron 4 of 6)	10589	NM_000742	CHRNA2
chr17	78735230	78735421	intron (NM_020761, intron 6 of 33)	216700	NM_020761	RPTOR
chr13	102366480	102366671	intron (NM_004791, intron 9 of 10)	202420	NM_004115	FGF14
chr9	33838782	33838973	intron (NM_017811, intron 1 of 4)	21695	NM_017811	UBE2R2
chr9	36566792	36566983	Intergenic	-5972	NM_001256693	MELK
chr7	100157550	100157741	intron (NM_006076, intron 6 of 11)	13625	NM_001168682	SAP25
chr14	19793299	19793490	Intergenic	-100975	NR_073460	BMS1P17
chr1	24720480	24720671	intron (NM_001199014, intron 2 of 9)	19687	NM_001199014	STPG1
chr9	140506884	140507075	intron (NM_152285, intron 1 of 7)	6329	NM_032937	C9orf37
chr17	29035441	29035632	Intergenic	-1090	NR_024187	SUZ12P1
chr7	135446850	135447041	Intergenic	-13351	NM_205855	FAM180A
chr2	174479867	174480058	Intergenic	260401	NM_145810	CDCA7
chr10	114680361	114680552	Intergenic	-29553	NM_001198531	TCF7L2
chr1	110316358	110316549	Intergenic	-9809	NM_139053	EPS8L3
chr20	30875086	30875277	intron (NM_004798, intron 1 of 8)	9727	NM_004798	KIF3B
chr4	151130699	151130890	intron (NR_036614, intron 5 of 16)	131368	NM_001040261	DCLK2
chr6	30845584	30845775	Intergenic	-6182	NM_001954	DDR1
chr2	9600837	9601028	intron (NM_016207, intron 15 of 17)	-13738	NM_001039613	IAH1
chr2	120299066	120299257	Intergenic	-2847	NR_073133	PCDP1
chr1	78752095	78752286	intron (NR_027310, intron 3 of 5)	56907	NR_027310	MGC27382
chr1	45987773	45987964	promoter-TSS (NM_002574)	-258	NM_181696	PRDX1
chr16	56884862	56885053	Intergenic	-7473	NR_029680	MIR138-2
chr14	50778479	50778670	promoter-TSS (NM_015684)	373	NM_024884	L2HGDH
chr1	113065325	113065516	TTS (NM_138728)	14050	NM_024494	WNT2B
chr8	123745977	123746168	Intergenic	-47829	NM_014943	ZHX2
chr7	6169882	6170073	intron (NM_032172, intron 3 of 17)	25427	NM_032172	USP42
chr19	1548852	1549043	Intergenic	19110	NM_203304	MEX3D
chr18	59568639	59568830	Intergenic	-8430	NM_173557	RNF152
chr8	110059598	110059789	Intergenic	-39960	NM_003301	TRHR
chr10	80826223	80826414	non-coding (NR_015429, exon 2 of 8)	887	NR_024431	ZMIZ1-AS1
chr14	24658050	24658241	promoter-TSS (NR_051979)	-21	NM_024658	IPO4
chr2	54013544	54013735	promoter-TSS (NM_001127397)	346	NM_001201965	ASB3
chr16	66171227	66171418	Intergenic	-229203	NM_001795	CDH5
chr2	68289790	68289981	intron (NM_001190263, intron 1 of 5)	274	NM_173177	C1D
chr20	48581533	48581724	Intergenic	-17885	NM_005985	SNAI1
chr4	158360402	158360593	Intergenic	-133145	NR_026992	RP11-364P22.1
chr14	31720735	31720926	Intergenic	-44141	NM_015382	HECTD1
chr4	56745467	56745658	intron (NM_001024924, intron 9 of 18)	25746	NM_178237	EXOC1
chr20	43376271	43376462	intron (NM_022358, intron 1 of 1)	1878	NM_022358	KCNK15
chr8	6637181	6637372	Intergenic	-34515	NR_039807	MIR4659B
chr4	187760909	187761100	Intergenic	-116017	NM_005245	FAT1
chr11	61213728	61213919	3' UTR (NM_017841, exon 4 of 4)	16226	NM_017841	SDHAF2
chr7	17980400	17980591	promoter-TSS (NM_015132)	-364	NM_015132	SNX13
chr11	2920122	2920313	promoter-TSS (NM_183233)	-734	NM_183233	SLC22A18
chr15	65282368	65282559	promoter-TSS (NM_016630)	-179	NM_001127890	SPG21
chr3	160992582	160992773	Intergenic	53578	NM_015938	NMD3
chr1	27019629	27019820	Intergenic	-2798	NM_139135	ARID1A
chr5	74215846	74216037	Intergenic	-53278	NM_015566	FAM169A
chr5	8670850	8671041	Intergenic	-168899	NR_109932	RP11-143A12.3
chr8	121682287	121682478	intron (NM_021021, intron 2 of 6)	141927	NM_021021	SNTB1
chr12	104913165	104913356	intron (NM_018413, intron 1 of 2)	62568	NM_001173982	CHST11
chr9	101837819	101838010	Intergenic	-29498	NM_001130916	TGFBR1
chr12	67835600	67835791	Intergenic	-78167	NR_103861	RP11-542B15.1
chr14	69735544	69735735	intron (NM_001168368, intron 1 of 14)	8958	NM_001168368	GALNT16
chr8	10470961	10471152	intron (NM_178857, intron 3 of 3)	41561	NM_178857	RP1L1
chr2	37867234	37867425	Intergenic	32013	NM_006449	CDC42EP3
chr6	149403345	149403536	Intergenic	-117620	NR_038408	RP11-162J8.2
chr2	134119839	134120030	intron (NM_207363, intron 3 of 19)	76278	NR_107007	MIR7853
chr1	11994994	11995185	intron (NM_000302, intron 1 of 18)	365	NM_000302	PLOD1
chr17	78533679	78533870	intron (NM_020761, intron 1 of 33)	15149	NM_020761	RPTOR
chr5	68530340	68530531	promoter-TSS (NM_001799)	-187	NM_001799	CDK7
chr2	159757150	159757341	Intergenic	-67901	NM_033394	TANC1
chr5	40802124	40802315	Intergenic	-3922	NM_006251	PRKAA1
chr1	25051320	25051511	Intergenic	-20345	NM_013943	CLIC4
chr16	11173648	11173839	intron (NM_015226, intron 18 of 22)	135398	NM_001243403	CLEC16A
chr17	57429283	57429474	intron (NM_001005404, intron 1 of 4)	-14066	NR_039882	MIR4729
chr2	107573424	107573615	Intergenic	-69956	NM_032528	ST6GAL2
chr19	7405903	7406094	Intergenic	-54001	NM_015318	ARHGEF18
chr19	19274142	19274333	intron (NR_027307, intron 5 of 12)	6861	NM_001145785	MEF2B
chr4	48917641	48917832	Intergenic	-8891	NM_001014446	OCIAD2
chr9	116918737	116918928	intron (NM_032888, intron 1 of 60)	601	NM_032888	COL27A1
chr8	95565947	95566138	promoter-TSS (NM_183009)	-296	NM_015496	KIAA1429
chr2	43122720	43122911	Intergenic	-103064	NM_012205	HAAO
chr8	141178711	141178902	intron (NM_031466, intron 17 of 22)	289055	NM_001160372	TRAPPC9
chr10	97405896	97406087	intron (NM_001017423, intron 2 of 17)	10576	NM_002860	ALDH18A1
chr6	150067705	150067896	promoter-TSS (NM_198887)	-92	NR_104456	NUP43
chr14	31125294	31125485	intron (NM_001283033, intron 7 of 21)	33864	NM_001257376	SCFD1
chr7	47083259	47083450	Intergenic	538388	NM_022748	TNS3
chr4	162857895	162858086	intron (NM_020116, intron 3 of 15)	227196	NM_001128427	FSTL5
chr9	26723478	26723669	Intergenic	169253	NM_001167575	CAAP1
chr6	41032976	41033167	TTS (NM_006789)	7117	NM_145063	OARD1
chr6	27759856	27760047	Intergenic	15758	NM_003519	HIST1H2BL
chr2	69064359	69064550	Intergenic	34195	NM_014482	BMP10
chr20	44400074	44400265	Intergenic	20378	NM_080614	WFDC3
chr2	187350660	187350851	promoter-TSS (NM_018471)	-130	NM_018471	ZC3H15
chr2	10487594	10487785	intron (NM_001258357, intron 1 of 4)	17400	NM_001258357	HPCAL1
chr14	20773943	20774134	intron (NM_138376, intron 1 of 9)	115	NM_138376	TTC5
chr2	72343065	72343256	Intergenic	31831	NM_019885	CYP26B1
chr19	11253989	11254180	Intergenic	12400	NM_182513	SPC24
chr1	23730525	23730716	intron (NM_003196, intron 5 of 10)	20641	NM_003196	TCEA3
chr7	44888586	44888777	promoter-TSS (NM_012412)	-956	NM_201516	H2AFV
chr5	9824101	9824292	intron (NR_027112, intron 4 of 12)	79740	NR_027112	LOC285692
chr1	32860202	32860393	promoter-TSS (NM_001143888)	-235	NM_001143889	BSDC1
chr8	134143148	134143339	intron (NM_003235, intron 45 of 47)	-27933	NM_001045556	SLA
chr7	5717695	5717886	intron (NR_046834, intron 1 of 2)	2302	NR_046834	RNF216-IT1
chr1	46986130	46986321	Intergenic	13557	NM_172225	DMBX1
chr19	57813427	57813618	Intergenic	-18343	NM_213598	ZNF543
chr4	41260047	41260238	intron (NM_004181, intron 3 of 8)	1244	NM_004181	UCHL1
chr10	79291536	79291727	intron (NM_001271519, intron 1 of 28)	105946	NM_001271522	KCNMA1
chr7	5435988	5436179	intron (NM_001080495, intron 2 of 29)	27094	NM_001080495	TNRC18
chr14	68038115	68038306	intron (NM_020715, intron 9 of 28)	28807	NM_004569	PIGH
chr17	1610989	1611180	exon (NM_001164407, exon 4 of 4)	2578	NM_001164407	TLCD2
chr12	123002564	123002755	intron (NR_036434, intron 5 of 10)	8901	NR_036435	RSRC2
chrX	63863581	63863772	Intergenic	-248343	NM_017677	MTMR8
chr8	121457254	121457445	promoter-TSS (NM_022045)	-289	NM_022045	MTBP
chr14	53018747	53018938	intron (NM_001160047, intron 1 of 20)	459	NM_020784	TXNDC16
chr11	18993416	18993607	Intergenic	-36962	NM_147199	MRGPRX1
chr1	152371292	152371483	Intergenic	15363	NM_016190	CRNN
chr10	106060533	106060724	Intergenic	25741	NM_001191014	GSTO2
chr1	17820729	17820920	Intergenic	-45506	NM_018125	ARHGEF10L
chr16	73805090	73805281	Intergenic	384481	NR_038234	RP11-140I24.1
chr11	77122362	77122553	intron (NM_001128620, intron 1 of 15)	62651	NM_001128620	PAK1
chr7	142211101	142211292	Intergenic	-162935	NM_001190487	MTRNR2L6
chr6	80713880	80714071	promoter-TSS (NM_001166691)	-347	NM_001166691	TTK
chr14	56949308	56949499	Intergenic	-97108	NM_017799	TMEM260
chr7	47892292	47892483	intron (NM_138295, intron 31 of 56)	57498	NM_025031	C7orf69
chr11	71044766	71044957	Intergenic	89539	NR_038862	FLJ42102
chr9	102738156	102738347	Intergenic	69336	NM_017919	STX17
chr5	54131787	54131978	Intergenic	-91796	NR_104658	LOC102467080
chr20	47689510	47689701	intron (NM_001256135, intron 9 of 23)	26822	NM_001256135	CSE1L
chr22	50679623	50679814	intron (NM_020461, intron 1 of 24)	3682	NM_020461	TUBGCP6
chr6	4313288	4313479	Intergenic	177077	NR_103764	RP3-400B16.1
chr20	1986575	1986766	Intergenic	-11739	NM_001190899	PDYN
chr1	65400042	65400233	intron (NM_002227, intron 1 of 24)	32050	NM_002227	JAK1
chr11	111412110	111412301	intron (NM_001258391, intron 1 of 5)	972	NM_178834	LAYN
chr11	93754382	93754573	promoter-TSS (NM_001098672)	99	NM_001098672	HEPHL1
chr7	93930363	93930554	Intergenic	-93415	NM_000089	COL1A2
chr20	56980185	56980376	intron (NR_036633, intron 1 of 3)	16105	NM_001195677	VAPB
chr20	54823121	54823312	promoter-TSS (NM_019888)	-572	NM_019888	MC3R
chr10	65632209	65632400	Intergenic	351181	NM_001001330	REEP3
chr8	58894862	58895053	Intergenic	-12156	NM_147189	FAM110B
chr1	30149138	30149329	Intergenic	586205	NM_005704	PTPRU
chr6	91189059	91189250	Intergenic	107866	NM_003188	MAP3K7
chr1	91967214	91967405	exon (NM_001134420, exon 2 of 12)	644	NM_001134420	CDC7
chr4	39546080	39546271	intron (NR_047679, intron 2 of 4)	16716	NR_047679	UGDH-AS1
chr7	55602163	55602354	intron (NM_030796, intron 1 of 4)	3151	NM_001284284	VOPP1
chr10	114805524	114805715	intron (NM_001146286, intron 4 of 11)	95610	NM_001146284	TCF7L2
chr14	81408145	81408336	Intergenic	-2356	NM_152446	CEP128
chr16	30569946	30570137	promoter-TSS (NM_001172679)	-399	NM_033410	ZNF764
chr9	16368337	16368528	Intergenic	-92121	NR_073471	C9orf92
chr10	91461385	91461576	intron (NM_016195, intron 1 of 32)	133	NM_001284259	KIF20B
chr3	183757943	183758134	TTS (NM_001163646)	7419	NM_001163646	HTR3D
chr9	123638201	123638392	intron (NM_001286840, intron 1 of 14)	1310	NM_001286843	PHF19
chr9	37592610	37592801	promoter-TSS (NM_001134484)	-69	NM_001001790	TOMM5
chr19	13170801	13170992	intron (NM_001271043, intron 2 of 10)	35501	NM_001271043	NFIX
chr20	40560051	40560242	Intergenic	-313013	NM_032221	CHD6
chr1	230240481	230240672	intron (NM_004481, intron 1 of 15)	37620	NM_004481	GALNT2
chr6	41302273	41302464	Intergenic	-1160	NM_001199509	NCR2
chr6	112408710	112408901	promoter-TSS (NM_016262)	-54	NM_016262	TUBE1
chr4	84791575	84791766	Intergenic	334200	NM_032717	AGPAT9
chr8	23184509	23184700	intron (NM_002318, intron 6 of 13)	-9117	NR_038323	LOC100507156
chr2	120716995	120717186	intron (NM_002830, intron 22 of 26)	-53514	NM_020909	EPB41L5
chr2	74470432	74470623	intron (NM_021196, intron 14 of 25)	44837	NR_027405	MTHFD2
chrX	49125458	49125649	promoter-TSS (NM_033215)	-753	NM_001184745	PPP1R3F
chr4	41993066	41993257	intron (NM_006345, intron 1 of 17)	638	NM_006345	SLC30A9
chr2	122568996	122569187	Intergenic	55970	NR_048556	TSN
chr14	52643446	52643637	Intergenic	-90890	NM_000953	PTGDR
chrX	102611353	102611544	promoter-TSS (NM_001006613)	68	NM_001006613	WBP5
chr1	234509527	234509718	intron (NM_001012985, intron 1 of 2)	193	NM_001012985	COA6
chr2	75467742	75467933	Intergenic	-41192	NM_015727	TACR1
chr12	57379632	57379823	Intergenic	-8628	NM_007264	GPR182
chr4	103627204	103627395	intron (NM_005908, intron 5 of 16)	54852	NM_005908	MANBA
chr1	95538142	95538333	intron (NM_144988, intron 1 of 3)	270	NM_144988	ALG14
chr2	119418795	119418986	Intergenic	-58348	NR_110272	LOC101927709
chr7	55141665	55141856	intron (NM_201282, intron 1 of 15)	55035	NM_201282	EGFR
chr21	39131390	39131581	intron (NM_002240, intron 2 of 3)	157256	NM_002240	KCNJ6
chr8	119802365	119802556	Intergenic	161923	NM_002546	TNFRSF11B
chr20	50673209	50673400	Intergenic	135220	NM_018197	ZFP64
chr14	65103485	65103676	Intergenic	-67613	NM_015549	PLEKHG3
chr2	134875955	134876146	Intergenic	-8646	NR_037450	MIR3679
chr17	61904241	61904432	promoter-TSS (NM_001199163)	-434	NM_002805	PSMC5
chr9	35103158	35103349	promoter-TSS (NM_013442)	-61	NM_001287032	STOML2
chr15	89645253	89645444	intron (NM_007011, intron 2 of 14)	13967	NM_007011	ABHD2
chr17	15824101	15824292	Intergenic	-24035	NM_000676	ADORA2B
chrX	139139174	139139365	Intergenic	-34557	NM_001271560	LOC389895
chr7	34470087	34470278	intron (NR_033665, intron 2 of 3)	-227715	NM_207172	NPSR1
chr1	17516491	17516682	Intergenic	-15035	NM_013358	PADI1
chr8	131336342	131336533	intron (NM_018482, intron 3 of 29)	-27658	NR_002765	ASAP1-IT1
chr2	120241895	120242086	intron (NM_002980, intron 2 of 12)	40038	NM_002980	SCTR
chr19	50181237	50181428	intron (NM_198318, intron 1 of 9)	923	NM_001207042	PRMT1
chr11	93671914	93672105	Intergenic	-82369	NM_001098672	HEPHL1
chr15	67253690	67253881	Intergenic	-104410	NM_005902	SMAD3
chr6	112194842	112195033	promoter-TSS (NM_002037)	-282	NM_002037	FYN
chr9	92096330	92096521	Intergenic	-1814	NM_001142287	SEMA4D
chr14	71118793	71118984	intron (NM_015351, intron 1 of 2)	10384	NM_015351	TTC9
chr21	44582301	44582492	Intergenic	-6745	NM_000394	CRYAA
chr17	78833072	78833263	intron (NM_001163034, intron 13 of 29)	-132474	NM_024591	CHMP6
chr3	65535881	65536072	intron (NM_004742, intron 2 of 22)	-343515	NR_046575	MAGI1-AS1
chr20	43919568	43919759	Intergenic	-15820	NM_001281449	RBPJL
chr2	177540311	177540502	Intergenic	-38104	NR_040001	LINC01116
chr4	25881224	25881415	Intergenic	-16709	NM_015187	SEL1L3
chr22	22292928	22293119	intron (NM_014634, intron 3 of 7)	14227	NM_014634	PPM1F
chr11	35258202	35258393	Intergenic	97880	NM_001001392	CD44
chr5	18698673	18698864	Intergenic	1289585	NM_001167667	CDH18
chr12	30877567	30877758	intron (NM_001002259, intron 9 of 17)	-28733	NM_006390	IPO8
chr13	50224175	50224366	Intergenic	21835	NM_138450	ARL11
chr7	97913939	97914130	intron (NM_001159491, intron 2 of 2)	3055	NM_015379	BRI3
chr11	32059589	32059780	Intergenic	-52793	NM_002901	RCN1
chr17	63690020	63690211	intron (NM_001037325, intron 3 of 6)	-132375	NM_004655	AXIN2
chr1	209403764	209403955	Intergenic	-198309	NM_001104548	MIR205HG
chr20	1085517	1085708	Intergenic	-8294	NM_178578	PSMF1
chr12	21809960	21810151	intron (NM_002300, intron 1 of 7)	673	NM_001174097	LDHB
chr11	105947906	105948097	promoter-TSS (NM_015423)	-291	NM_015423	AASDHPPT
chr11	82997407	82997598	promoter-TSS (NM_001286120)	-52	NM_001286118	CCDC90B
chr12	23236787	23236978	Intergenic	458806	NM_018638	ETNK1
chr1	154580633	154580824	promoter-TSS (NM_001111)	-4	NM_015840	ADAR
chr1	202003597	202003788	Intergenic	24002	NM_004433	ELF3
chr7	56160303	56160494	intron (NM_001258459, intron 1 of 10)	291	NM_001258460	PHKG1
chr4	64494047	64494238	Intergenic	781036	NM_001010874	TECRL
chr20	18378455	18378646	intron (NM_001099407, intron 14 of 20)	18857	NR_034167	LINC00851
chr7	134427091	134427282	Intergenic	-36978	NM_004342	CALD1
chr1	205270625	205270816	TTS (NM_030952)	20163	NM_030952	NUAK2
chr20	52175470	52175661	intron (NR_110051, intron 2 of 5)	6256	NR_110051	RP4-724E16.2
chr5	38416456	38416647	intron (NM_182798, intron 6 of 16)	12917	NM_182798	EGFLAM
chr6	112318439	112318630	Intergenic	-56744	NM_003880	WISP3
chr14	89290653	89290844	intron (NM_144596, intron 1 of 15)	251	NM_001288781	TTC8
chr20	54687291	54687482	Intergenic	-106858	NM_080617	CBLN4
chr8	17770154	17770345	Intergenic	-10117	NM_006197	PCM1
chr14	69783880	69784071	intron (NM_001168368, intron 1 of 14)	57294	NM_001168368	GALNT16
chr1	42277910	42278101	intron (NM_024503, intron 1 of 8)	106373	NM_024503	HIVEP3
chr14	55240122	55240313	intron (NM_001161576, intron 7 of 10)	18711	NM_001161577	SAMD4A
chr15	63666763	63666954	intron (NM_206925, intron 2 of 9)	7217	NM_206925	CA12
chr15	57998654	57998845	promoter-TSS (NM_015532)	30	NM_015532	POLR2M
chr7	66206714	66206905	intron (NM_001287060, intron 3 of 9)	1166	NM_001287062	RABGEF1
chr15	78469770	78469961	intron (NM_001199377, intron 11 of 13)	28146	NM_005530	IDH3A
chr16	3237921	3238112	Intergenic	-16231	NM_012360	OR1F1
chr20	51682579	51682770	intron (NM_173485, intron 1 of 2)	93728	NM_173485	TSHZ2
chr8	122607044	122607235	Intergenic	-44447	NR_002835	HAS2-AS1
chrX	47093194	47093385	intron (NM_004651, intron 1 of 20)	975	NM_004651	USP11
chr4	40911299	40911490	intron (NM_001166050, intron 10 of 17)	-52185	NM_001166053	APBB2
chr2	201936496	201936687	promoter-TSS (NM_173822)	129	NM_002491	NDUFB3
chr8	144212459	144212650	Intergenic	28903	NM_002347	LY6H
chr19	3789111	3789302	intron (NM_002378, intron 2 of 13)	-2791	NM_139355	MATK
chr19	50379169	50379360	5' UTR (NM_001278159, exon 1 of 5)	242	NM_001278159	AKT1S1
chr14	98605076	98605267	Intergenic	-160710	NR_015430	C14orf64
chr7	56072615	56072806	Intergenic	40440	NM_001202469	GBAS
chr1	161993901	161994092	promoter-TSS (NM_015441)	-352	NM_015441	OLFML2B
chr19	55876049	55876240	3' UTR (NM_000641, exon 5 of 5)	-1524	NM_001145402	FAM71E2
chr11	58162968	58163159	Intergenic	7819	NM_001005469	OR5B3
chr8	97509091	97509282	intron (NM_002998, intron 1 of 4)	3304	NM_002998	SDC2
chr12	33982609	33982800	Intergenic	-192512	NM_032834	ALG10
chr4	111558061	111558252	5' UTR (NM_001204397, exon 2 of 7)	5123	NM_153426	PITX2
chr3	189666480	189666671	Intergenic	118864	NR_030642	MIR944
chr14	105512235	105512426	Intergenic	19557	NM_013345	GPR132
chr2	18689659	18689850	Intergenic	52205	NM_020905	RDH14
chr8	131469607	131469798	Intergenic	-13796	NM_018482	ASAP1
chr1	32656711	32656902	intron (NM_175852, intron 6 of 10)	-9396	NM_024296	CCDC28B
chr17	20068905	20069096	intron (NM_001033554, intron 1 of 5)	9693	NM_001033554	SPECC1
chr4	48837588	48837779	intron (NM_001168254, intron 3 of 8)	4360	NM_001168254	OCIAD1
chr14	60111708	60111899	intron (NM_021136, intron 3 of 8)	-14271	NM_206852	RTN1
chr14	23266759	23266950	intron (NR_040448, intron 2 of 9)	18247	NR_040448	SLC7A7
chr5	140079845	140080036	promoter-TSS (NM_144723)	-92	NM_144723	ZMAT2
chr14	79104371	79104562	intron (NM_004796, intron 1 of 16)	234392	NM_004796	NRXN3
chr22	19897473	19897664	intron (NM_006440, intron 8 of 17)	-31695	NM_000754	COMT
chr4	108302378	108302569	Intergenic	338946	NM_005443	PAPSS1
chr4	77068838	77069029	intron (NR_103782, intron 1 of 11)	735	NM_017426	NUP54
chr2	37351631	37351822	intron (NM_001135652, intron 8 of 13)	23239	NM_001135652	EIF2AK2
chr10	105547955	105548146	intron (NM_014631, intron 2 of 13)	41513	NR_038940	SH3PXD2A-AS1
chr10	101057502	101057693	Intergenic	-31259	NM_020348	CNNM1
chr1	20126730	20126921	promoter-TSS (NM_181719)	-415	NM_181719	TMCO4
chr2	192198803	192198994	intron (NM_001130158, intron 4 of 30)	88644	NM_001161819	MYO1B
chr3	138698613	138698804	Intergenic	26402	NM_001134659	PRR23A
chr14	72994951	72995142	intron (NM_004296, intron 15 of 16)	11518	NR_106994	MIR7843
chr15	59821135	59821326	Intergenic	-82752	NM_004751	GCNT3
chr1	95045471	95045662	Intergenic	-38153	NM_001178096	F3
chr12	12452903	12453094	Intergenic	-33187	NM_002336	LRP6
chr19	11217421	11217612	intron (NM_001195803, intron 4 of 15)	-6634	NR_106946	MIR6886
chr11	7592941	7593132	intron (NM_003621, intron 3 of 23)	-25381	NM_001256568	PPFIBP2
chr14	76672970	76673161	non-coding (NR_110314, exon 10 of 10)	52368	NM_017972	GPATCH2L
chr15	59576283	59576474	intron (NM_004998, intron 1 of 27)	77363	NM_033195	LDHAL6B
chr14	64319326	64319517	promoter-TSS (NM_182914)	-262	NM_182914	SYNE2
chr8	2627447	2627638	Intergenic	602873	NR_106983	MIR7160
chr17	74456741	74456932	intron (NM_001166579, intron 2 of 6)	-6794	NM_001088	AANAT
chr15	101555477	101555668	exon (NM_024652, exon 12 of 34)	96112	NM_024652	LRRK1
chr12	6585928	6586119	Intergenic	-6180	NM_199245	VAMP1
chr2	62932522	62932713	promoter-TSS (NM_015252)	-384	NM_001142616	EHBP1
chr10	96039925	96040116	non-coding (NR_033969, exon 4 of 4)	6807	NR_033969	PLCE1-AS1
chr14	102700793	102700984	intron (NM_001272011, intron 6 of 10)	6070	NR_073540	MOK
chr12	1172180	1172371	intron (NR_027949, intron 2 of 15)	71871	NM_178040	ERC1
chr14	93571804	93571995	intron (NM_001142593, intron 2 of 10)	10364	NM_001142593	ITPK1
chr17	37213478	37213669	intron (NR_036551, intron 1 of 4)	301	NR_036551	LOC100131347
chr2	148224816	148225007	Intergenic	-377175	NM_001278579	ACVR2A
chr3	131754136	131754327	promoter-TSS (NM_130808)	55	NM_130808	CPNE4
chr21	32779679	32779870	intron (NM_003253, intron 2 of 28)	151516	NM_003253	TIAM1
chr15	80285788	80285979	Intergenic	-22240	NM_001114735	BCL2A1
chr5	25544777	25544968	Intergenic	-704180	NR_037896	RP11-730N24.1
chr11	61299648	61299839	intron (NM_001252065, intron 5 of 9)	23471	NM_001145077	LRRC10B
chr16	85489891	85490082	Intergenic	-150055	NR_049816	MIR5093
chr15	91387943	91388134	Intergenic	-23847	NM_002569	FURIN
chr7	73617567	73617758	Intergenic	-6425	NM_014146	LAT2
chr12	52790973	52791164	intron (NM_033033, intron 5 of 8)	9108	NM_033033	KRT82
chr21	34415211	34415402	Intergenic	-14829	NR_104056	LINC00945
chr5	178923032	178923223	Intergenic	-54435	NM_025158	RUFY1
chr14	77989598	77989789	intron (NM_004863, intron 9 of 11)	-24483	NM_182509	ISM2
chr19	56146194	56146385	Intergenic	-6103	NM_207115	ZNF580
chr19	35605634	35605825	Intergenic	-1003	NM_001136007	FXYD3
chr13	37574493	37574684	promoter-TSS (NM_181503)	-90	NM_181503	EXOSC8
chr2	11713805	11713996	intron (NM_014668, intron 4 of 32)	31049	NM_033090	GREB1
chr7	137686631	137686822	5' UTR (NM_194071, exon 1 of 12)	121	NM_001253775	CREB3L2
chr14	69759147	69759338	intron (NM_001168368, intron 1 of 14)	32561	NM_001168368	GALNT16
chr6	81048065	81048256	intron (NM_183050, intron 9 of 9)	231816	NM_183050	BCKDHB
chr11	34706848	34707039	Intergenic	52932	NM_001206616	EHF
chr6	42600752	42600943	intron (NM_015255, intron 13 of 46)	69087	NM_015255	UBR2
chr9	119700824	119701015	intron (NM_014010, intron 9 of 21)	242561	NR_003708	SNORA70C
chr3	122101893	122102084	promoter-TSS (NM_001017928)	86	NM_001017928	CCDC58
chr9	128568621	128568812	intron (NR_024122, intron 2 of 7)	58238	NM_001134778	PBX3
chr4	87982292	87982483	intron (NM_005935, intron 3 of 19)	54234	NM_005935	AFF1
chr4	17039041	17039232	Intergenic	-138712	NM_001130834	LDB2
chr19	1269785	1269976	non-coding (NR_027271, exon 1 of 2)	379	NR_027271	CIRBP-AS1
chr4	100871288	100871479	promoter-TSS (NR_002799)	129	NM_002106	H2AFZ
chr1	156308356	156308547	promoter-TSS (NM_005998)	-245	NM_001008800	CCT3
chr6	140302999	140303190	Intergenic	210884	NR_038399	LOC100132735
chr12	22216662	22216853	intron (NM_018686, intron 7 of 7)	17647	NM_018686	CMAS
chr3	66660420	66660611	Intergenic	-109670	NM_015541	LRIG1
chr8	89302047	89302238	intron (NM_005941, intron 1 of 9)	37575	NM_005941	MMP16
chr8	121869545	121869736	Intergenic	-45331	NM_021021	SNTB1
chr9	140316857	140317048	promoter-TSS (NM_001256067)	762	NM_017820	EXD3
chr10	86425678	86425869	Intergenic	240835	NM_001284242	CCSER2
chr3	46466848	46467039	Intergenic	17894	NM_001130910	CCRL2
chr14	45431168	45431359	promoter-TSS (NM_017658)	-84	NM_017658	KLHL28
chr9	34612921	34613112	promoter-TSS (NM_148179)	-906	NM_148178	RPP25L
chr12	54793151	54793342	intron (NM_002205, intron 27 of 29)	-8163	NM_001130968	ZNF385A
chr1	224683859	224684050	Intergenic	-61953	NM_025160	WDR26
chr1	231151070	231151261	Intergenic	4505	NR_031593	MIR1182
chr9	91640265	91640456	intron (NM_016848, intron 11 of 11)	34036	NM_005226	S1PR3
chr3	183775981	183776172	intron (NM_130770, intron 5 of 8)	5241	NM_130770	HTR3C
chr16	75287429	75287620	intron (NM_001170720, intron 1 of 7)	-1998	NM_001170717	BCAR1
chr14	38343986	38344177	Intergenic	-279756	NM_004496	FOXA1
chr17	15555004	15555195	5' UTR (NM_006470, exon 4 of 9)	31094	NM_006470	TRIM16
chr8	23260092	23260283	intron (NM_002318, intron 1 of 13)	1535	NM_002318	LOXL2
chr22	21457279	21457470	promoter-TSS (NR_037566)	69	NR_037566	BCRP2
chr9	115249891	115250082	intron (NM_133465, intron 1 of 3)	738	NM_133465	KIAA1958
chr11	66406146	66406337	intron (NM_001198844, intron 1 of 2)	153	NM_001198843	RBM4
chr6	144416830	144417021	promoter-TSS (NM_031287)	-171	NM_031287	SF3B5
chr12	20644851	20645042	intron (NM_000921, intron 1 of 15)	-79852	NM_001244683	PDE3A
chr6	27834506	27834697	TTS (NM_005322)	758	NM_005322	HIST1H1B
chr1	206965479	206965670	Intergenic	-6641	NM_153758	IL19
chr11	101731494	101731685	Intergenic	-54157	NM_020802	KIAA1377
chr5	37890026	37890217	Intergenic	16594	NM_001278094	GDNF-AS1
chr9	116763566	116763757	intron (NM_133374, intron 3 of 13)	77091	NM_001633	AMBP
chr7	137636506	137636697	intron (NM_001253775, intron 1 of 3)	-1493	NM_001243523	AC022173.2
chr14	37317143	37317334	intron (NM_001171170, intron 2 of 10)	104358	NR_039725	MIR4503
chr1	118253316	118253507	Intergenic	104807	NM_017709	FAM46C
chr9	74382891	74383082	intron (NM_013390, intron 1 of 23)	814	NM_013390	TMEM2
chr20	38788895	38789086	Intergenic	155887	NR_109937	RP11-101E14.2
chr8	37924502	37924693	Intergenic	36577	NM_004095	EIF4EBP1
chr8	27631730	27631921	promoter-TSS (NM_001017420)	-233	NM_001017420	ESCO2
chr12	115121731	115121922	5' UTR (NM_005996, exon 1 of 7)	143	NM_016569	TBX3
chr20	23042961	23043152	Intergenic	-12755	NM_000361	THBD
chr19	55028732	55028923	Intergenic	14814	NM_021270	LAIR2
chr4	54193381	54193572	intron (NM_152540, intron 2 of 8)	38766	NM_152540	SCFD2
chr3	41658472	41658663	intron (NM_017886, intron 30 of 36)	345093	NM_017886	ULK4
chr10	104238788	104238979	TTS (NM_005736)	17713	NM_024789	TMEM180
chr10	81967067	81967258	promoter-TSS (NR_038464)	-304	NR_038464	LINC00857
chr14	106446368	106446559	Intergenic	-8105	NR_002224	ADAM6
chr9	34178730	34178921	promoter-TSS (NM_016525)	-178	NM_001171203	UBAP1
chr19	47164869	47165060	promoter-TSS (NM_145056)	229	NR_040041	DACT3-AS1
chr14	70883711	70883902	promoter-TSS (NM_001202547)	1	NM_001202548	SYNJ2BP-COX16
chr1	59398505	59398696	Intergenic	147777	NR_034015	LINC01135
chr6	14881776	14881967	Intergenic	-364335	NM_004973	JARID2
chr2	119140515	119140706	Intergenic	219932	NR_110272	LOC101927709
chr20	50911016	50911207	Intergenic	-102587	NM_022088	ZFP64
chr3	136579942	136580133	intron (NR_110175, intron 1 of 3)	868	NR_110176	RP11-85F14.5
chr9	35962744	35962935	Intergenic	-4688	NM_019897	OR2S2
chr4	71646967	71647158	intron (NM_001037442, intron 8 of 17)	58158	NM_001098477	GRSF1
chr14	52822503	52822694	Intergenic	41582	NM_000956	PTGER2
chr3	66290823	66291014	intron (NM_173471, intron 3 of 10)	19750	NM_001164796	SLC25A26
chr6	136333265	136333456	intron (NM_018945, intron 2 of 12)	160526	NM_018945	PDE7B
chr6	41246753	41246944	TTS (NM_001242589)	7609	NM_018643	TREM1
chr1	17763263	17763454	intron (NM_018715, intron 2 of 12)	1701	NM_001136204	RCC2
chr16	57334387	57334578	Intergenic	-15898	NM_015993	PLLP
chr5	37616545	37616736	intron (NM_018034, intron 10 of 17)	218284	NM_001278098	GDNF
chr14	97263395	97263586	promoter-TSS (NM_003384)	-194	NM_003384	VRK1
chr20	58830655	58830846	intron (NR_046099, intron 3 of 4)	117202	NR_046099	RP5-1043L13.1
chr16	54964379	54964570	promoter-TSS (NM_005853)	-637	NM_001252197	IRX5
chr7	5463656	5463847	promoter-TSS (NM_001080495)	-574	NM_001080495	TNRC18
chr15	69672292	69672483	intron (NM_017705, intron 4 of 8)	-34198	NM_001281301	KIF23
chr5	90678992	90679183	promoter-TSS (NM_020801)	62	NM_020801	ARRDC3
chr3	39166656	39166847	intron (NM_145755, intron 10 of 28)	-12946	NR_106880	MIR6822
chr1	30170888	30171079	Intergenic	607955	NM_005704	PTPRU
chr21	20135265	20135456	Intergenic	-3230	NR_109925	AL109763.2
chr20	30467222	30467413	intron (NM_001008409, intron 2 of 14)	8812	NM_001008409	TTLL9
chr6	149957375	149957566	intron (NM_007044, intron 2 of 10)	12470	NM_001204076	KATNA1
chr19	3500772	3500963	promoter-TSS (NM_001145165)	71	NM_001145165	DOHH
chr1	45301482	45301673	intron (NM_003738, intron 2 of 21)	7039	NM_001166292	PTCH2
chr2	46884958	46885149	Intergenic	40742	NM_014171	CRIPT
chr6	37759217	37759408	Intergenic	-27995	NM_021943	ZFAND3
chr12	95377709	95377900	intron (NM_001258338, intron 2 of 2)	19685	NM_018838	NDUFA12
chr14	103966698	103966889	intron (NM_001128919, intron 16 of 16)	22403	NM_001823	CKB
chr1	1590429	1590620	intron (NM_033493, intron 6 of 19)	22365	NR_002946	MMP23A
chr17	22209611	22209802	Intergenic	187269	NM_001190452	MTRNR2L1
chr6	134617555	134617746	intron (NM_001143676, intron 1 of 13)	21546	NM_001143676	SGK1
chr19	9538790	9538981	intron (NM_001271314, intron 4 of 10)	7369	NM_006631	ZNF266
chr1	151964997	151965188	intron (NM_002966, intron 1 of 2)	1622	NM_002966	S100A10
chr4	6548491	6548682	intron (NM_001206994, intron 1 of 9)	8819	NM_001206995	PPP2R2C
chr1	165362301	165362492	Intergenic	31825	NM_001256571	RXRG
chr8	59762820	59763011	intron (NM_014729, intron 4 of 8)	-190511	NM_003580	NSMAF
chr6	159624489	159624680	intron (NM_032532, intron 4 of 22)	34155	NM_032532	FNDC1
chr4	117279828	117280019	Intergenic	59042	NR_031737	MIR1973
chrX	122726842	122727033	Intergenic	139967	NM_001081550	THOC2
chr20	20780357	20780548	Intergenic	-87186	NM_020343	RALGAPA2
chr10	74385701	74385892	5' UTR (NM_006077, exon 1 of 12)	153	NM_001195518	MICU1
chr12	99437242	99437433	intron (NM_152788, intron 17 of 25)	-49800	NR_110095	RP11-406H4.1
chr11	117088193	117088384	intron (NM_004716, intron 12 of 16)	14523	NM_004716	PCSK7
chr12	25421804	25421995	Intergenic	-18045	NM_033360	KRAS
chr11	63639373	63639564	intron (NM_004954, intron 1 of 16)	-16519	NM_017490	MARK2
chr20	22870693	22870884	Intergenic	-145269	NM_001052	SSTR4
chr9	124462762	124462953	intron (NM_032552, intron 3 of 16)	-42207	NM_138709	DAB2IP
chr1	203688607	203688798	intron (NM_001001396, intron 15 of 21)	-10007	NR_003019	SNORA77
chr4	154527010	154527201	intron (NM_001131007, intron 25 of 34)	-78336	NM_003264	TLR2
chr1	234508891	234509082	promoter-TSS (NM_001206641)	-228	NM_001206641	COA6
chr14	70233789	70233980	promoter-TSS (NM_001039465)	50	NM_006925	SRSF5
chr9	36191312	36191503	intron (NM_001184762, intron 1 of 2)	554	NM_007096	CLTA
chr20	17412473	17412664	intron (NM_002594, intron 7 of 11)	99446	NM_001195	BFSP1
chr6	42490585	42490776	Intergenic	-41080	NM_001184801	UBR2
chr20	46292612	46292803	intron (NM_018837, intron 15 of 20)	122101	NM_018837	SULF2
chr1	200153445	200153636	Intergenic	141587	NM_001276464	NR5A2
chr19	36388472	36388663	5' UTR (NM_139239, exon 4 of 12)	2985	NM_139239	NFKBID
chr12	52115129	52115320	intron (NM_014191, intron 11 of 26)	110477	NM_001013690	FIGNL2
chr7	73421492	73421683	Intergenic	-20532	NM_001081752	ELN
chr19	56320899	56321090	exon (NM_145007, exon 5 of 12)	-26950	NM_134444	NLRP4
chr6	20428153	20428344	intron (NM_001243076, intron 1 of 6)	24338	NM_001243076	E2F3
chr2	95665010	95665201	Intergenic	-26295	NM_022438	MAL
chr6	42056038	42056229	Intergenic	37882	NM_138572	TAF8
chr8	12668015	12668206	intron (NR_102423, intron 1 of 1)	800	NR_015383	RP11-252C15.1
chr1	240467811	240468002	intron (NM_020066, intron 8 of 17)	212721	NM_020066	FMN2
chr3	66583573	66583764	Intergenic	-32823	NM_015541	LRIG1
chr16	30089874	30090065	intron (NM_002720, intron 2 of 8)	2585	NM_002720	PPP4C
chr16	11944901	11945092	intron (NM_015659, intron 1 of 8)	446	NM_015659	RSL1D1
chr6	52929549	52929740	promoter-TSS (NM_033481)	-152	NM_033481	FBXO9
chr16	89988621	89988812	promoter-TSS (NM_006086)	299	NM_001197181	TUBB3
chr4	153479730	153479921	Intergenic	22245	NR_039658	MIR4453
chr11	60928393	60928584	intron (NM_017966, intron 1 of 4)	428	NM_017966	VPS37C
chr14	93522924	93523115	intron (NM_001142593, intron 3 of 10)	-10778	NR_002808	ITPK1-AS1
chr5	34610280	34610471	Intergenic	-46058	NM_015577	RAI14
chr10	128061861	128062052	intron (NM_001288974, intron 1 of 18)	15171	NM_001288973	ADAM12
chr3	46642272	46642463	Intergenic	-11558	NM_001195442	LOC100132146
chr17	62361623	62361814	Intergenic	-21035	NM_018469	TEX2
chr16	15915869	15916060	intron (NM_001040113, intron 3 of 42)	34923	NM_002474	MYH11
chr7	34788037	34788228	intron (NR_015356, intron 2 of 4)	9752	NR_033664	NPSR1-AS1
chr6	158809808	158809999	intron (NM_001007466, intron 1 of 12)	76211	NM_001007466	TULP4
chr5	8074137	8074328	Intergenic	205015	NM_024010	MTRR
chr5	9056672	9056863	intron (NM_003966, intron 18 of 22)	-2760	NR_039779	MIR4636
chr12	21335863	21336054	intron (NM_006446, intron 7 of 14)	51830	NM_006446	SLCO1B1
chr8	124391018	124391209	intron (NM_014109, intron 2 of 27)	17592	NM_014109	ATAD2
chr5	168729463	168729654	Intergenic	-1425	NM_001271946	SLIT3
chr20	52274193	52274384	Intergenic	-74652	NM_006526	ZNF217
chr2	97405873	97406064	promoter-TSS (NM_001142292)	-155	NR_024521	LMAN2L
chr5	76714072	76714263	exon (NM_003719, exon 18 of 22)	74165	NM_018268	WDR41
chr2	148778427	148778618	promoter-TSS (NM_018328)	-58	NM_018328	MBD5
chr10	82422612	82422803	Intergenic	122132	NM_001145719	SH2D4B
chr14	74410013	74410204	intron (NM_152445, intron 3 of 8)	-6529	NM_182480	COQ6
chr2	236076776	236076967	Intergenic	216243	NM_014521	SH3BP4
chr14	35516194	35516385	intron (NM_001289022, intron 2 of 5)	679	NM_173607	FAM177A1
chrX	14890924	14891115	promoter-TSS (NM_152581)	165	NM_001018113	FANCB
chr6	4433826	4434017	Intergenic	-272472	NR_026590	CDYL
chr2	12675103	12675294	intron (NR_110196, intron 4 of 5)	-181800	NM_021643	TRIB2
chr12	12937977	12938168	promoter-TSS (NM_030817)	-469	NM_030817	APOLD1
chr13	102362973	102363164	intron (NM_004791, intron 9 of 10)	205927	NM_004115	FGF14
chr9	95823232	95823423	intron (NM_001287008, intron 1 of 3)	2357	NM_001287007	SUSD3
chr19	10685236	10685427	intron (NM_005498, intron 10 of 11)	-5676	NM_079421	CDKN2D
chr2	71016860	71017051	intron (NM_001004311, intron 1 of 4)	820	NM_001004311	FIGLA
chr14	62440789	62440980	Intergenic	-21657	NM_031914	SYT16
chr2	85527526	85527717	intron (NM_031283, intron 4 of 11)	27798	NM_001206840	TGOLN2
chr1	8647835	8648026	intron (NM_001042681, intron 4 of 22)	-164183	NM_001042682	RERE
chr4	151745907	151746098	intron (NM_001199282, intron 30 of 56)	190417	NM_001199282	LRBA
chr9	72725997	72726188	intron (NM_153267, intron 4 of 13)	64712	NR_040076	MAMDC2-AS1
chr12	52033695	52033886	intron (NM_014191, intron 1 of 26)	48770	NM_014191	SCN8A
chr21	47240567	47240758	Intergenic	15671	NR_038876	AL592528.1
chr17	34476419	34476610	Intergenic	27474	NM_001001417	TBC1D3B
chr2	68020967	68021158	Intergenic	31632	NR_110271	AC010987.6
chr10	52833251	52833442	promoter-TSS (NM_006258)	-888	NM_006258	PRKG1
chr14	21924084	21924275	Intergenic	-18722	NM_020920	CHD8
chr1	44131416	44131607	intron (NM_014663, intron 6 of 21)	15714	NM_014663	KDM4A
chr17	49243393	49243584	promoter-TSS (NM_001018138)	-145	NM_002512	NME2
chr5	15762116	15762307	intron (NM_001278317, intron 2 of 3)	-147100	NR_109945	CTD-2350J17.1
chr2	231822011	231822202	Intergenic	-32165	NM_005683	GPR55
chr1	150951995	150952186	Intergenic	-2409	NM_003568	ANXA9
chr4	47465799	47465990	promoter-TSS (NM_017845)	-218	NM_017845	COMMD8
chr15	42066297	42066488	promoter-TSS (NR_049761)	-240	NR_049762	MAPKBP1
chr8	131526641	131526832	Intergenic	-70830	NM_018482	ASAP1
chr20	57832028	57832219	3' UTR (NM_178457, exon 5 of 5)	-43376	NM_207034	EDN3
chr19	30918591	30918782	intron (NM_014717, intron 1 of 4)	55358	NM_014717	ZNF536
chr3	113465938	113466129	promoter-TSS (NM_025146)	167	NM_001690	ATP6V1A
chr19	55629241	55629432	promoter-TSS (NM_001271618)	-368	NM_017607	PPP1R12C
chr10	90889755	90889946	Intergenic	-66682	NR_039827	MIR4679-2
chr6	134274770	134274961	intron (NM_004865, intron 1 of 6)	564	NM_004865	TBPL1
chr1	168271627	168271818	intron (NM_005149, intron 5 of 7)	21444	NM_005149	TBX19
chr12	14437427	14437618	Intergenic	-81044	NM_001286514	ATF7IP
chr2	75195484	75195675	intron (NM_019896, intron 3 of 3)	9804	NM_019896	POLE4
chr3	42074208	42074399	Intergenic	-58443	NM_001042646	TRAK1
chr7	158611321	158611512	intron (NM_020728, intron 1 of 21)	10903	NM_020728	ESYT2
chr8	101679820	101680011	Intergenic	-18022	NM_152628	SNX31
chr1	156083923	156084114	promoter-TSS (NM_001282626)	-443	NM_170708	LMNA
chr1	8214825	8215016	Intergenic	-128527	NM_018948	ERRFI1
chr14	21970971	21971162	intron (NM_019852, intron 3 of 10)	8391	NM_019852	METTL3
chr6	131145672	131145863	Intergenic	-2778	NM_001195597	SMLR1
chr2	228749240	228749431	intron (NM_178821, intron 1 of 12)	13008	NM_178821	DAW1
chrX	63442148	63442339	Intergenic	8268	NM_130388	ASB12
chr2	223573053	223573244	intron (NM_058165, intron 5 of 5)	36691	NM_058165	MOGAT1
chr20	50711859	50712050	intron (NM_199427, intron 7 of 8)	96570	NM_018197	ZFP64
chr3	33828588	33828779	Intergenic	-11380	NM_013374	PDCD6IP
chr11	45392817	45393008	Intergenic	-85028	NM_020826	SYT13
chr4	74999977	75000168	Intergenic	-23757	NM_001144978	MTHFD2L
chr3	47187176	47187367	intron (NM_014159, intron 1 of 20)	18196	NM_014159	SETD2
chr8	101156205	101156396	intron (NM_001029860, intron 1 of 4)	1799	NR_036491	FBXO43
chr8	59465182	59465373	promoter-TSS (NM_005625)	-451	NM_005625	SDCBP
chr5	141595665	141595856	Intergenic	107436	NM_030571	NDFIP1
chr14	72174147	72174338	intron (NM_001284245, intron 13 of 20)	119954	NM_001284247	SIPA1L1
chr16	809833	810024	promoter-TSS (NM_001177355)	-837	NM_005823	MSLN
chr15	39873996	39874187	exon (NM_003246, exon 2 of 22)	811	NM_003246	THBS1
chr2	46151918	46152109	intron (NM_005400, intron 2 of 14)	272970	NM_005400	PRKCE
chrX	106045737	106045928	promoter-TSS (NM_198881)	-87	NM_017752	TBC1D8B
chr9	124449168	124449359	intron (NM_032552, intron 2 of 16)	-55801	NM_138709	DAB2IP
chr7	106319396	106319587	Intergenic	-17857	NM_175884	CCDC71L
chr3	37000205	37000396	Intergenic	-13752	NM_014831	TRANK1
chr2	99007234	99007425	intron (NM_001079878, intron 5 of 6)	44711	NM_001298	CNGA3
chr1	94948119	94948310	intron (NM_002858, intron 9 of 22)	59199	NM_001993	F3
chr15	68347447	68347638	intron (NM_016166, intron 1 of 13)	970	NM_016166	PIAS1
chr3	44574444	44574635	Intergenic	-22128	NM_018651	ZKSCAN7
chr20	57279281	57279472	intron (NM_024663, intron 6 of 11)	11514	NM_024663	NPEPL1
chr10	104962597	104962788	Intergenic	-9629	NM_001134373	NT5C2
chr16	77867902	77868093	intron (NM_020927, intron 3 of 8)	45514	NM_020927	VAT1L
chr2	188034757	188034948	Intergenic	278169	NM_005795	CALCRL
chr19	2019707	2019898	Intergenic	-4100	NM_017797	BTBD2
chr10	47096636	47096827	non-coding (NR_033957, exon 4 of 4)	10006	NM_001278795	LOC100996758
chr9	94902361	94902552	Intergenic	-1293	NR_027341	LINC00475
chr9	130693339	130693530	promoter-TSS (NM_001135219)	-358	NM_001135219	PIP5KL1
chr5	148700248	148700439	intron (NM_001146337, intron 14 of 17)	-24634	NM_152407	GRPEL2
chr17	42027231	42027422	Intergenic	-7493	NM_002722	PPY
chr12	10787128	10787319	5' UTR (NM_018423, exon 3 of 11)	-21015	NM_018048	MAGOHB
chr10	30980756	30980947	promoter-TSS (NR_036438)	-352	NR_036438	SVILP1
chr1	156036212	156036403	intron (NM_020387, intron 2 of 4)	5341	NM_020387	RAB25
chr2	121303892	121304083	Intergenic	-80062	NR_027181	LINC01101
chr3	133758953	133759144	Intergenic	-10128	NM_005630	SLCO2A1
chr12	26278467	26278658	promoter-TSS (NM_030762)	-559	NM_030762	BHLHE41
chr9	100395156	100395347	promoter-TSS (NM_002486)	-454	NM_002486	NCBP1
chr3	107293690	107293881	intron (NM_001276286, intron 2 of 16)	52002	NM_020235	BBX
chr4	103746990	103747181	intron (NM_181893, intron 1 of 6)	1255	NM_181892	UBE2D3
chr7	139437663	139437854	intron (NM_001113239, intron 1 of 14)	39935	NM_001113239	HIPK2
chr2	217476381	217476572	Intergenic	-21651	NM_000597	IGFBP2
chr4	16796599	16796790	intron (NM_001290, intron 1 of 7)	103730	NM_001290	LDB2
chr14	62217638	62217829	Intergenic	-1926	NR_045406	HIF1A-AS2
chr19	11196287	11196478	Intergenic	-3656	NM_001195803	LDLR
chr14	31635064	31635255	intron (NM_015382, intron 10 of 42)	41530	NM_015382	HECTD1
chr14	32350217	32350408	Intergenic	166537	NM_001201574	NUBPL
chr15	38988295	38988486	promoter-TSS (NM_207444)	-409	NM_207444	C15orf53
chr9	102079038	102079229	Intergenic	58406	NR_102271	NAMA
chr16	22200029	22200220	Intergenic	-17468	NM_013302	EEF2K
chr5	5165768	5165959	intron (NM_139056, intron 3 of 22)	25420	NM_139056	ADAMTS16
chr1	171374288	171374479	Intergenic	66348	NR_002719	TOP1P1
chr20	62417646	62417837	intron (NM_025224, intron 2 of 4)	19115	NM_025224	ZBTB46
chr2	99060969	99061160	promoter-TSS (NM_001566)	-257	NM_001134225	INPP4A
chr12	16016418	16016609	Intergenic	-18775	NM_007178	STRAP
chr8	24968435	24968626	Intergenic	-73757	NM_024940	DOCK5
chr4	182470367	182470558	Intergenic	-390160	NR_033918	LINC00290
chr12	68628720	68628911	Intergenic	-9244	NM_018402	IL26
chr16	75350924	75351115	intron (NM_006324, intron 5 of 6)	-49068	NM_001170715	BCAR1
chr20	50745111	50745302	intron (NM_199427, intron 5 of 8)	63318	NM_018197	ZFP64
chr14	64970664	64970855	promoter-TSS (NM_014950)	-205	NM_006977	ZBTB25
chr10	1033332	1033523	promoter-TSS (NM_012341)	-922	NM_012341	GTPBP4
chr22	46629301	46629492	intron (NM_001001928, intron 7 of 7)	16797	NM_207327	CDPF1
chr8	42698365	42698556	promoter-TSS (NM_018105)	14	NM_199003	THAP1
chr1	213031000	213031191	promoter-TSS (NM_014053)	385	NR_027286	FLVCR1-AS1
chr3	71179728	71179919	exon (NM_001244815, exon 1 of 16)	269	NM_001244815	FOXP1
chr11	128672504	128672695	intron (NM_001271010, intron 6 of 9)	39830	NM_000220	KCNJ1
chr8	109197713	109197904	Intergenic	63151	NM_001568	EIF3E
chr17	7358457	7358648	intron (NM_000747, intron 8 of 10)	10146	NM_000747	CHRNB1
chr20	58070737	58070928	Intergenic	-81732	NM_001199505	PHACTR3
chr18	9643665	9643856	Intergenic	-29155	NR_052003	PPP4R1
chr20	31128133	31128324	intron (NM_001256798, intron 1 of 10)	44647	NM_001256798	C20orf112
chr21	48054922	48055113	promoter-TSS (NM_001242866)	-490	NM_001242865	PRMT2
chr7	65613425	65613616	intron (NM_001040647, intron 4 of 4)	33715	NM_001040648	CRCP
chr2	146509324	146509515	Intergenic	-835206	NR_026904	PABPC1P2
chr8	29369195	29369386	Intergenic	-161023	NM_001394	DUSP4
chr6	30539663	30539854	intron (NM_001090, intron 1 of 23)	588	NM_001025091	ABCF1
chr9	79865493	79865684	intron (NM_001018038, intron 21 of 68)	-72755	NR_026668	VPS13A-AS1
chr12	15105553	15105744	intron (NM_001175, intron 1 of 5)	8914	NM_001175	ARHGDIB
chr15	45751091	45751282	Intergenic	25938	NR_030599	MIR147B
chr8	91013079	91013270	promoter-TSS (NM_001359)	-406	NM_001359	DECR1
chr3	119306386	119306577	exon (NM_001125, exon 5 of 5)	7958	NM_001125	ADPRH
chr7	143073581	143073772	Intergenic	-4684	NM_001010972	ZYX
chr1	17278243	17278434	intron (NM_014675, intron 20 of 36)	28835	NM_001135248	MFAP2
chr16	75590391	75590582	promoter-TSS (NM_001077418)	-302	NM_001077416	TMEM231
chr16	58672299	58672490	Intergenic	-8604	NM_001265612	CNOT1
chr20	50064030	50064221	intron (NM_001258292, intron 6 of 9)	5389	NR_036162	MIR3194
chr3	120068403	120068594	promoter-TSS (NM_001099678)	-312	NM_001099678	LRRC58
chr2	135493348	135493539	Intergenic	-16872	NM_030923	TMEM163
chr1	94515424	94515615	intron (NM_000350, intron 17 of 49)	71186	NM_000350	ABCA4
chr2	9547332	9547523	intron (NM_022334, intron 5 of 5)	16216	NM_004763	ITGB1BP1
chr14	105948313	105948504	Intergenic	4825	NR_073085	CRIP2
chr4	33023856	33024047	Intergenic	2301914	NM_002589	PCDH7
chr13	30082408	30082599	Intergenic	-20616	NR_046378	MTUS2-AS1
chr3	121554252	121554443	promoter-TSS (NM_001023571)	313	NM_018456	EAF2
chr20	22728672	22728863	Intergenic	-140612	NR_109883	LOC101929685
chr3	111522274	111522465	intron (NM_001134437, intron 1 of 17)	-55658	NM_001134438	PHLDB2
chr9	72049046	72049237	intron (NM_001163, intron 11 of 12)	104900	NM_004816	FAM189A2
chr20	35898166	35898357	Intergenic	-12962	NM_021081	GHRH
chr2	160784666	160784857	Intergenic	-23494	NM_001198759	LY75-CD302
chr10	113900002	113900193	Intergenic	43440	NM_020918	GPAM
chr20	49435023	49435214	intron (NM_198799, intron 2 of 4)	23687	NM_001010974	BCAS4
chr4	6993914	6994105	intron (NM_001286805, intron 1 of 11)	4774	NM_001286805	TBC1D14
chr12	105128355	105128546	intron (NM_018413, intron 2 of 2)	143039	NR_037487	MIR3922
chr3	139925076	139925267	intron (NM_022131, intron 2 of 16)	271144	NM_022131	CLSTN2
chr6	53036816	53037007	Intergenic	-23287	NM_003643	GCM1
chr17	44223068	44223259	intron (NM_015443, intron 2 of 14)	47003	NM_001193466	KANSL1
chr12	52624833	52625024	Intergenic	-2026	NM_005556	KRT7
chr7	66417686	66417877	intron (NM_017994, intron 5 of 6)	31578	NM_017994	TMEM248
chr20	36796436	36796627	Intergenic	-2831	NM_004613	TGM2
chr1	228352640	228352831	promoter-TSS (NR_103539)	-186	NR_103539	IBA57-AS1
chr12	54611054	54611245	Intergenic	14111	NR_039851	MIR3198-2
chr12	34382421	34382612	Intergenic	207300	NM_032834	ALG10
chr3	48632890	48633081	promoter-TSS (NM_000094)	-392	NM_000094	COL7A1
chr2	30986191	30986382	intron (NM_144575, intron 6 of 22)	44025	NM_144575	CAPN13
chr12	46866003	46866194	Intergenic	-99453	NM_018976	SLC38A2
chr19	37708611	37708802	Intergenic	-7255	NM_152279	ZNF585B
chr1	110075516	110075707	Intergenic	-6883	NM_031936	GPR61
chrX	46988587	46988778	Intergenic	15927	NM_019056	NDUFB11
chr20	43271059	43271250	intron (NM_000022, intron 1 of 11)	9222	NM_000022	ADA
chr1	64532834	64533025	intron (NM_001083592, intron 4 of 6)	-136561	NM_152489	UBE2U
chr7	57374214	57374405	Intergenic	-98422	NR_036102	MIR3147
chr6	136611325	136611516	promoter-TSS (NM_014739)	-431	NM_001077440	BCLAF1
chr8	53031179	53031370	intron (NM_014682, intron 23 of 25)	-219528	NM_001286783	PCMTD1
chr1	94505227	94505418	intron (NM_000350, intron 24 of 49)	81383	NM_000350	ABCA4
chr12	122884137	122884328	non-coding (NR_045382, exon 3 of 3)	4143	NR_045382	RP11-450K4.1
chr1	242010707	242010898	promoter-TSS (NM_130398)	-691	NM_130398	EXO1
chr3	125709422	125709613	Intergenic	21489	NM_001012337	ROPN1B
chr19	53538468	53538659	Intergenic	-9428	NM_001191055	ERVV-2
chr4	111119770	111119961	promoter-TSS (NM_001130721)	-45	NM_024090	ELOVL6
chr2	39776750	39776941	intron (NR_037875, intron 5 of 5)	112288	NR_037875	AC007246.3
chr21	26758432	26758623	non-coding (NR_024027, exon 5 of 5)	45486	NR_024027	LINC00158
chr16	66558816	66559007	intron (NR_073520, intron 5 of 8)	24817	NM_001272050	TK2
chr14	22961131	22961322	Intergenic	96917	NM_001344	DAD1
chr1	223946045	223946236	intron (NM_001748, intron 11 of 20)	46021	NM_001748	CAPN2
chr20	3799110	3799301	Intergenic	-1966	NM_018347	AP5S1
chr1	240168923	240169114	Intergenic	-1806	NR_036695	RPS7P5
chr2	160494348	160494539	Intergenic	-21384	NM_013450	BAZ2B
chr12	105590685	105590876	intron (NM_001251904, intron 11 of 20)	36403	NM_001251905	APPL2
chr11	8893037	8893228	intron (NM_005418, intron 2 of 22)	39366	NM_005418	ST5
chr6	29910103	29910294	promoter-TSS (NM_002116).6	-49	NM_001242758	HLA-A
chr12	52055010	52055201	intron (NM_014191, intron 1 of 26)	70085	NM_014191	SCN8A
chr4	110737090	110737281	intron (NM_018983, intron 1 of 6)	519	NM_032993	GAR1
chr4	57976961	57977152	promoter-TSS (NM_001253835)	-505	NM_001253835	IGFBP7
chr9	116417763	116417954	Intergenic	61424	NM_001276262	RGS3
chr18	22130070	22130261	Intergenic	-77981	NR_040033	RP11-449D8.1
chr4	84174071	84174262	Intergenic	31901	NM_015697	COQ2
chr2	191582383	191582574	Intergenic	68630	NM_005966	NAB1
chr2	89185658	89185849	Intergenic	73869	NR_039635	MIR4436A
chr16	85244942	85245133	Intergenic	-71527	NR_038859	LINC00311
chr9	107657322	107657513	intron (NM_005502, intron 2 of 49)	33110	NM_005502	ABCA1
chr13	91067558	91067749	Intergenic	184217	NR_030754	MIR622
chr14	54649171	54649362	Intergenic	-214407	NM_001130851	CDKN3
chr8	36640347	36640538	Intergenic	-1400	NM_001031836	KCNU1
chr20	57557060	57557251	intron (NM_198976, intron 1 of 14)	892	NM_198976	NELFCD
chr4	86718012	86718203	intron (NM_001042669, intron 1 of 7)	18256	NM_001042669	ARHGAP24
chr20	46614215	46614406	intron (NR_110027, intron 2 of 2)	2340	NR_109942	LOC101060004
chr11	57436100	57436291	intron (NM_015457, intron 1 of 11)	721	NM_015457	ZDHHC5
chr10	92690925	92691116	Intergenic	-9988	NM_014391	ANKRD1
chr11	250817	251008	intron (NM_175932, intron 8 of 10)	14104	NM_175932	PSMD13
chr4	133149111	133149302	Intergenic	-921264	NM_032961	PCDH10
chr2	237202168	237202359	Intergenic	-29275	NM_212556	ASB18
chr1	10757175	10757366	intron (NM_017766, intron 3 of 15)	99463	NM_001079843	CASZ1
chr4	40843132	40843323	intron (NM_001166051, intron 1 of 6)	15945	NM_001166052	APBB2
chr12	30138033	30138224	Intergenic	-200436	NM_175861	TMTC1
chr10	121439719	121439910	Intergenic	28932	NM_004281	BAG3
chr11	59521449	59521640	promoter-TSS (NM_001178040)	-988	NM_004177	STX3
chr11	120461080	120461271	intron (NM_001282470, intron 1 of 19)	25980	NM_001282473	GRIK4
chr12	67662608	67662799	promoter-TSS (NM_018448)	-358	NM_018448	CAND1
chr10	112170237	112170428	Intergenic	-87293	NM_004419	DUSP5
chr12	110783637	110783828	intron (NM_001681, intron 18 of 20)	57803	NM_016238	ANAPC7
chr20	38742404	38742595	Intergenic	109396	NR_109937	RP11-101E14.2
chr11	62791636	62791827	Intergenic	-8414	NM_004254	SLC22A8
chr16	47007686	47007877	promoter-TSS (NM_005880)	-156	NM_005880	DNAJA2
chr1	213030134	213030325	non-coding (NR_027286, exon 2 of 2)	1251	NR_027286	FLVCR1-AS1
chr7	73694086	73694277	Intergenic	-9624	NM_032421	CLIP2
chr10	98525487	98525678	Intergenic	-45303	NM_152309	PIK3AP1
chr1	215691031	215691222	Intergenic	-49609	NM_016121	KCTD3
chr9	108177722	108177913	Intergenic	-32498	NM_001145313	FSD1L
chr3	139405547	139405738	Intergenic	-8757	NM_001200047	NMNAT3
chrX	50749231	50749422	Intergenic	95591	NM_005448	BMP15
chr2	238130820	238131011	Intergenic	136831	NM_198189	COPS8
chr20	50808796	50808987	promoter-TSS (NM_199426)	-367	NM_022088	ZFP64
chr3	108633978	108634169	intron (NM_005459, intron 3 of 3)	38604	NM_005459	GUCA1C
chr11	111797411	111797602	promoter-TSS (NM_001278542)	-362	NM_001278542	DIXDC1
chr7	39516905	39517096	Intergenic	-71055	NR_046711	POU6F2-AS1
chr7	96339067	96339258	promoter-TSS (NM_006304)	41	NM_006304	SHFM1
chr3	66808088	66808279	Intergenic	-240544	NM_032505	KBTBD8
chr5	159866258	159866449	Intergenic	17436	NM_001282382	PTTG1
chr19	19143277	19143468	intron (NM_001017392, intron 1 of 10)	1008	NM_001017392	SUGP2
chr10	65280583	65280774	promoter-TSS (NM_001001330)	-445	NM_001001330	REEP3
chr19	58899123	58899314	promoter-TSS (NR_039910)	582	NM_001009	RPS5
chr4	17812137	17812328	promoter-TSS (NM_022346)	149	NM_017741	DCAF16
chr2	136498997	136499188	promoter-TSS (NM_014607)	-97	NM_014607	UBXN4
chr1	222716906	222717097	exon (NM_024746, exon 2 of 9)	4443	NM_024746	HHIPL2
chr1	32688042	32688233	promoter-TSS (NM_019118)	166	NM_003757	EIF3I
chr12	1507333	1507524	intron (NR_027948, intron 16 of 19)	-102229	NR_028415	LINC00942
chr2	129827171	129827362	Intergenic	205092	NR_110278	LOC101927881
chr7	116164643	116164834	promoter-TSS (NM_001753)	-101	NM_001753	CAV1
chr6	54149144	54149335	Intergenic	-23964	NM_014464	TINAG
chr6	28863327	28863518	promoter-TSS (NR_104117)	-885	NR_104117	HCG14
chr7	105338551	105338742	intron (NM_020725, intron 3 of 11)	-19037	NM_138495	ATXN7L1
chr20	21552760	21552951	intron (NR_109880, intron 1 of 3)	2193	NR_109880	LOC101929625
chr18	21202185	21202376	intron (NM_173505, intron 6 of 9)	-35699	NM_000271	NPC1
chr1	39864370	39864561	intron (NM_012090, intron 52 of 92)	-10711	NM_015038	KIAA0754
chr6	42951861	42952052	promoter-TSS (NM_180977)	-281	NM_180976	PPP2R5D
chr11	20154085	20154276	Intergenic	27690	NM_001029865	DBX1
chr7	142255813	142256004	Intergenic	-118223	NM_001190487	MTRNR2L6
chr1	52869648	52869839	promoter-TSS (NM_032864)	400	NM_001190819	ORC1
chr20	44440795	44440986	promoter-TSS (NM_001281742)	-325	NR_104037	UBE2C
chr5	5620027	5620218	Intergenic	197336	NM_015325	KIAA0947
chr5	36662431	36662622	intron (NM_004172, intron 3 of 9)	54095	NM_001166695	SLC1A3
chr1	15226258	15226449	intron (NM_201628, intron 1 of 14)	-24272	NM_001018000	KAZN
chr5	76578630	76578821	intron (NM_001029853, intron 1 of 20)	72019	NM_001029854	PDE8B
chr17	77198025	77198216	intron (NM_001082575, intron 4 of 14)	127101	NM_001042573	ENGASE
chrX	139015030	139015221	Intergenic	-8735	NR_030230	MIR505
chr8	38578865	38579056	Intergenic	-6744	NM_001146216	TACC1
chr14	67605747	67605938	intron (NM_001024218, intron 16 of 21)	-50268	NM_173526	FAM71D
chr10	104155983	104156174	exon (NM_001077494, exon 3 of 23)	725	NM_001261403	NFKB2
chr12	120697470	120697661	intron (NM_002859, intron 1 of 10)	6009	NM_001080855	PXN
chr11	65266430	65266621	non-coding (NR_002819, exon 1 of 1)	1292	NR_002819	MALAT1
chr20	37489096	37489287	intron (NM_015568, intron 2 of 10)	54843	NM_015568	PPP1R16B
chr2	120583946	120584137	intron (NM_002830, intron 2 of 26)	66834	NM_002830	PTPN4
chr1	9551198	9551389	Intergenic	-48235	NM_032315	SLC25A33
chr10	115614249	115614440	promoter-TSS (NM_198514)	-47	NM_198514	NHLRC2
chr7	73512657	73512848	intron (NM_002314, intron 4 of 15)	5266	NM_001204426	LIMK1
chr12	32112756	32112947	intron (NM_018169, intron 1 of 5)	498	NM_018169	KIAA1551
chr9	72375182	72375373	promoter-TSS (NM_001099666)	-401	NM_001099666	PTAR1
chr19	6539726	6539917	Intergenic	8811	NM_003811	TNFSF9
chr15	67155226	67155417	Intergenic	154391	NM_001142861	SMAD6
chr14	76311269	76311460	intron (NM_015072, intron 28 of 31)	136728	NM_003239	TGFB3
chr11	3077624	3077815	intron (NM_001194997, intron 1 of 22)	962	NM_139273	CARS
chr8	125764241	125764432	Intergenic	-23588	NM_014751	MTSS1
chr1	153931105	153931296	promoter-TSS (NM_181715)	-68	NM_181715	CRTC2
chr7	18868701	18868892	exon (NM_178425, exon 17 of 25)	288499	NM_000474	TWIST1
chr11	7678632	7678823	Intergenic	16094	NM_016229	CYB5R2
chr16	84772024	84772215	intron (NR_073577, intron 2 of 11)	38564	NM_001272075	USP10
chr6	50055028	50055219	Intergenic	-38759	NM_001037498	DEFB112
chr3	12909520	12909711	Intergenic	-26534	NM_001007073	RPL32
chr3	79866396	79866587	Intergenic	-49432	NM_002941	ROBO1
chr13	49822505	49822696	intron (NR_036439, intron 1 of 8)	553	NM_001193478	CDADC1
chr6	158184506	158184697	Intergenic	-59602	NM_016224	SNX9
chr8	95480480	95480671	intron (NM_001205262, intron 1 of 3)	6768	NM_001205262	RAD54B
chr14	34524567	34524758	Intergenic	-104378	NM_022073	EGLN3
chr5	138089970	138090161	intron (NM_001903, intron 1 of 17)	958	NM_001903	CTNNA1
chr3	44788736	44788927	Intergenic	14342	NM_020696	KIAA1143
chr17	40017292	40017483	intron (NM_018143, intron 1 of 1)	4242	NM_018143	KLHL11
chr12	860473	860664	Intergenic	-1521	NM_001184985	WNK1
chr7	137687111	137687302	promoter-TSS (NM_194071)	-359	NM_194071	CREB3L2
chr1	36653838	36654029	Intergenic	-32279	NM_001270895	TRAPPC3
chr9	113364589	113364780	Intergenic	-22524	NM_153366	SVEP1
chr11	66206441	66206632	promoter-TSS (NM_170739)	-226	NM_170738	MRPL11
chr20	1484427	1484618	Intergenic	-12289	NM_001122962	SIRPB2
chr19	47773521	47773712	intron (NM_015603, intron 8 of 11)	-4043	NR_037675	PRR24
chr7	42898378	42898569	Intergenic	53216	NM_001099858	C7orf25
chr2	18811854	18812045	Intergenic	-41103	NM_001002006	NT5C1B
chr1	149911165	149911356	TTS (NM_020205)	-2469	NM_001145862	MTMR11
chr4	39979786	39979977	promoter-TSS (NM_001100400)	-305	NM_001100400	PDS5A
chr19	54527209	54527400	Intergenic	31762	NM_145815	CACNG6
chr15	58624408	58624599	Intergenic	-99672	NM_000236	LIPC
chr8	102550432	102550623	intron (NM_024915, intron 1 of 15)	45859	NM_024915	GRHL2
chr6	27440974	27441165	promoter-TSS (NM_007149)	-172	NM_007149	ZNF184
chr15	101708475	101708666	Intergenic	83567	NM_014918	CHSY1
chr7	99686994	99687185	intron (NM_006833, intron 2 of 9)	506	NM_006833	COPS6
chr6	10694979	10695170	promoter-TSS (NR_026736)	-44	NR_026736	C6orf52
chr1	115879474	115879665	intron (NM_002506, intron 1 of 2)	1288	NM_002506	NGF
chr21	46461291	46461482	Intergenic	31740	NR_027292	SSR4P1
chr2	96053213	96053404	Intergenic	-15140	NM_016044	FAHD2A
chr19	16985720	16985911	intron (NM_015260, intron 15 of 19)	-14011	NM_003950	F2RL3
chr9	5590114	5590305	Intergenic	-38910	NM_001206557	KIAA1432
chr20	34026807	34026998	promoter-TSS (NM_000557)	-875	NM_000557	GDF5
chr8	13424369	13424560	5' UTR (NM_001007090, exon 1 of 1)	112	NM_001007090	C8orf48
chr3	135789807	135789998	intron (NM_001190447, intron 5 of 12)	48325	NM_181897	PPP2R3A
chr17	71020192	71020383	intron (NM_139177, intron 4 of 9)	68566	NM_139177	SLC39A11
chr20	44992423	44992614	intron (NM_001281460, intron 1 of 10)	579	NM_001281458	SLC35C2
chr12	29757099	29757290	exon (NM_175861, exon 7 of 18)	-106575	NM_183378	OVCH1
chr2	110323076	110323267	intron (NR_047585, intron 5 of 8)	48612	NM_178584	2014-09-10
chr1	245126632	245126823	Intergenic	-6444	NM_032328	EFCAB2
chr20	56986519	56986710	intron (NR_036633, intron 1 of 3)	22439	NM_001195677	VAPB
chr21	46522408	46522599	intron (NR_073200, intron 1 of 12)	28010	NR_027673	ADARB1
chr19	7967699	7967890	promoter-TSS (NM_145185)	-971	NM_145185	MAP2K7
chr19	42289621	42289812	Intergenic	-10806	NM_001815	CEACAM3
chr17	65714052	65714243	promoter-TSS (NM_015462)	86	NM_015462	NOL11
chr6	111963881	111964072	Intergenic	-36499	NM_001164281	TRAF3IP2
chr4	23983082	23983273	Intergenic	-91477	NM_013261	PPARGC1A
chr1	209409234	209409425	Intergenic	-192839	NM_001104548	MIR205HG
chr16	53469176	53469367	intron (NM_005611, intron 1 of 21)	920	NM_005611	RBL2
chr4	158524986	158525177	Intergenic	31439	NR_026992	RP11-364P22.1
chr2	41938440	41938631	Intergenic	-166160	NR_033996	AC104654.1
chr6	44140622	44140813	exon (NM_007058, exon 6 of 23)	14169	NM_007058	CAPN11
chr5	31809221	31809412	intron (NM_178140, intron 1 of 23)	10285	NM_178140	PDZD2
chr3	177541598	177541789	Intergenic	381984	NR_047568	LINC00578
chr8	18925136	18925327	Intergenic	-54035	NM_015310	PSD3
chr1	237963215	237963406	intron (NM_001035, intron 97 of 104)	-62165	NR_027247	RP11-193H5.1
chr2	70370697	70370888	Intergenic	-18344	NR_024444	LOC100133985
chr10	91403873	91404064	promoter-TSS (NM_138316)	-320	NM_138316	PANK1
chr7	99966723	99966914	Intergenic	-4250	NM_013439	PILRA
chr8	11034258	11034449	intron (NM_173683, intron 1 of 2)	24522	NM_173683	XKR6
chr17	46253626	46253817	intron (NM_001075099, intron 9 of 12)	-19848	NR_031607	MIR1203
chr7	55347749	55347940	Intergenic	-85297	NM_018697	LANCL2
chr4	77511464	77511655	intron (NM_020859, intron 2 of 10)	16838	NR_039654	MIR4450
chr1	150594015	150594206	TTS (NM_207042)	7499	NM_207047	ENSA
chr4	148605488	148605679	promoter-TSS (NM_138364)	-303	NM_138364	PRMT9
chr2	20679794	20679985	Intergenic	33054	NM_004040	RHOB
chr1	222886474	222886665	promoter-TSS (NM_001288581)	-94	NM_001288581	BROX
chr21	43870112	43870303	Intergenic	46236	NM_001001895	UBASH3A
chr3	33482518	33482709	promoter-TSS (NM_001128161)	-716	NM_001128161	UBP1
chr1	2064321	2064512	intron (NM_001033582, intron 1 of 14)	28261	NM_001033582	PRKCZ
chr7	142193475	142193666	Intergenic	-180561	NM_001190487	MTRNR2L6
chr16	69951819	69952010	intron (NM_001270454, intron 10 of 23)	-6972	NM_199424	WWP2
chr17	61920101	61920292	5' UTR (NM_001098426, exon 1 of 13)	155	NM_001098426	SMARCD2
chr12	57481880	57482071	promoter-TSS (NM_005967)	-702	NM_005967	NAB2
chr11	69656999	69657190	Intergenic	-22902	NM_005247	FGF3
chr9	140138486	140138677	TTS (NM_006088)	2870	NM_006088	TUBB4B
chr16	68741789	68741980	Intergenic	-29311	NM_004360	CDH1
chr11	86513491	86513682	intron (NM_007173, intron 1 of 1)	2095	NM_007173	PRSS23
chr11	62359004	62359195	promoter-TSS (NM_022830)	10	NM_022830	TUT1
chr13	45492623	45492814	Intergenic	70895	NM_012345	NUFIP1
chr17	66288550	66288741	intron (NM_001267727, intron 1 of 11)	1009	NM_001267727	ARSG
chr20	36536163	36536354	intron (NM_080607, intron 1 of 3)	4759	NM_080607	VSTM2L
chr20	48782679	48782870	Intergenic	-6333	NR_109943	RP11-112L6.4
chr20	30160526	30160717	non-coding (NR_046853, exon 2 of 3)	445	NR_046853	HM13-AS1
chr5	121297487	121297678	promoter-TSS (NM_152546)	-74	NM_152546	SRFBP1
chr4	151645001	151645192	intron (NM_001199282, intron 36 of 56)	142019	NM_006439	MAB21L2
chr4	151972774	151972965	Intergenic	-36220	NM_006726	LRBA
chr2	172272633	172272824	intron (NM_024770, intron 1 of 9)	-18033	NR_028482	DCAF17
chr5	72113080	72113271	intron (NM_002270, intron 1 of 24)	757	NM_002270	TNPO1
chr12	54426378	54426569	promoter-TSS (NM_018953)	-359	NM_018953	HOXC5
chr2	100484285	100484476	intron (NM_002285, intron 6 of 23)	237665	NM_001025108	AFF3
chr11	62623119	62623310	promoter-TSS (NM_002394)	-111	NR_002565	SNORD25
chr7	41995579	41995770	Intergenic	-252968	NM_002192	INHBA
chr18	3451238	3451429	promoter-TSS (NM_170695)	-70	NM_173210	TGIF1
chr6	45633924	45634115	Intergenic	243705	NM_001278478	RUNX2
chr2	192542969	192543160	non-coding (NR_045623, exon 1 of 7)	202	NR_045623	NABP1
chr22	50346091	50346282	Intergenic	-7957	NM_001001852	PIM3
chr14	73328801	73328992	intron (NM_001280542, intron 1 of 10)	30461	NM_001280544	DPF3
chr6	52021060	52021251	Intergenic	7434	NR_029903	MIR133B
chr2	99374354	99374545	Intergenic	-26860	NM_012214	MGAT4A
chr9	116377127	116377318	Intergenic	20788	NM_001276262	RGS3
chr10	33497186	33497377	intron (NM_001244972, intron 9 of 16)	126552	NM_003873	NRP1
chrX	77395917	77396108	promoter-TSS (NM_015975)	-833	NM_015975	TAF9B
chr5	12067525	12067716	Intergenic	-163465	NR_109988	CTNND2
chr14	39270720	39270911	intron (NR_039982, intron 4 of 4)	115271	NR_039982	LINC00639
chr5	72431876	72432067	Intergenic	15583	NM_173490	TMEM171
chr5	21225490	21225681	Intergenic	-234004	NR_027028	GUSBP1
chr11	58421558	58421749	Intergenic	31507	NM_000614	CNTF
chr10	105647836	105648027	intron (NM_024928, intron 9 of 9)	30114	NM_024928	OBFC1
chr1	162038824	162039015	promoter-TSS (NM_014697)	-662	NM_014697	NOS1AP
chr6	44042102	44042293	Intergenic	52994	NM_032111	MRPL14
chr5	5317158	5317349	intron (NM_139056, intron 21 of 22)	-105533	NM_015325	KIAA0947
chr9	37747306	37747497	TTS (NM_014907)	-6399	NR_104612	TRMT10B
chr1	29833890	29834081	Intergenic	270957	NM_005704	PTPRU
chr19	54692323	54692514	intron (NM_001146083, intron 1 of 6)	1315	NM_024298	MBOAT7
chr2	80103641	80103832	intron (NM_001282598, intron 6 of 17)	-10027	NR_107047	MIR8080
chr2	98485683	98485874	intron (NM_015348, intron 4 of 40)	126576	NM_015348	TMEM131
chr7	111845587	111845778	promoter-TSS (NM_021994)	780	NM_014705	DOCK4
chr2	70914082	70914273	intron (NM_001617, intron 9 of 15)	80670	NM_001185054	ADD2
chr12	129552104	129552295	Intergenic	-42036	NR_104173	RP11-669N7.2
chr5	14491809	14492000	intron (NM_007118, intron 48 of 56)	-89987	NM_019018	FAM105A
chr1	156195344	156195535	exon (NM_001199654, exon 2 of 5)	12660	NM_001199661	PMF1-BGLAP
chr17	58345741	58345932	intron (NM_032582, intron 7 of 33)	-36830	NR_002999	SCARNA20
chr11	89956358	89956549	promoter-TSS (NM_012124)	79	NM_012124	CHORDC1
chr15	88836922	88837113	Intergenic	-37055	NM_001007156	NTRK3
chr2	113998368	113998559	TTS (NR_047570)	4617	NR_015377	PAX8-AS1
chr1	244267710	244267901	Intergenic	51298	NM_006352	ZBTB18
chr7	67253552	67253743	Intergenic	452684	NR_108104	RP11-166O4.5
chr8	29420102	29420293	Intergenic	185428	NR_026765	LINC00589
chr3	45802735	45802926	intron (NM_020208, intron 9 of 10)	35205	NM_022405	SLC6A20
chr8	67337213	67337404	intron (NR_040434, intron 2 of 2)	3904	NR_040434	RP11-346I3.4
chr11	75315202	75315393	3' UTR (NM_207577, exon 3 of 3)	42196	NM_001235	SERPINH1
chr3	72495479	72495670	intron (NM_012234, intron 1 of 3)	200	NM_012234	RYBP
chr11	94597831	94598022	exon (NM_130847, exon 10 of 13)	96418	NM_130847	AMOTL1
chr5	92414392	92414583	Intergenic	492012	NR_015369	NR2F1-AS1
chr2	201729219	201729410	promoter-TSS (NM_001162407)	-30	NM_001162407	CLK1
chr15	69337418	69337609	intron (NM_024505, intron 10 of 15)	30479	NM_024505	NOX5
chr12	1166489	1166680	intron (NR_027949, intron 2 of 15)	66180	NM_178040	ERC1
chr1	38191969	38192160	intron (NM_001099439, intron 8 of 16)	33991	NM_018101	CDCA8
chr2	24299062	24299253	5' UTR (NM_016047, exon 1 of 4)	157	NM_016047	SF3B14
chr9	99317271	99317462	intron (NM_001077181, intron 4 of 13)	11837	NM_001077181	CDC14B
chr1	9941102	9941293	intron (NM_001012329, intron 1 of 4)	29119	NM_001012329	CTNNBIP1
chr19	21688194	21688385	promoter-TSS (NM_001001415)	-148	NM_001001415	ZNF429
chr6	44232524	44232715	intron (NM_004556, intron 1 of 5)	906	NM_004556	NFKBIE
chr4	113926940	113927131	intron (NM_001127493, intron 2 of 46)	-43750	NM_020977	ANK2
chr3	43664078	43664269	promoter-TSS (NM_018075)	-613	NM_001204832	ANO10
chr16	4745564	4745755	TTS (NM_133450)	1965	NM_032349	NUDT16L1
chr12	6010137	6010328	intron (NM_001278596, intron 3 of 25)	44193	NM_001278596	ANO2
chr13	113888827	113889018	intron (NM_001278514, intron 7 of 19)	25103	NM_001008895	CUL4A
chr8	101823620	101823811	Intergenic	-89400	NM_002568	PABPC1
chr3	57041607	57041798	intron (NM_001128615, intron 2 of 12)	-52767	NM_181727	SPATA12
chr4	7515590	7515781	intron (NM_020777, intron 2 of 26)	53930	NR_036238	MIR4274
chr14	20801126	20801317	intron (NM_182852, intron 1 of 7)	250	NM_182852	CCNB1IP1
chr17	78549190	78549381	intron (NM_020761, intron 1 of 33)	30660	NM_020761	RPTOR
chr22	17396706	17396897	Intergenic	88437	NR_003607	HSFY1P1
chr8	42158027	42158218	intron (NR_033818, intron 5 of 21)	29302	NM_001190720	IKBKB
chr11	64949165	64949356	promoter-TSS (NM_005186)	-44	NM_005186	CAPN1
chr4	76972691	76972882	intron (NM_001130017, intron 1 of 9)	-15436	NM_005409	CXCL11
chr1	38604478	38604669	Intergenic	49670	NR_037432	MIR3659
chr2	97073167	97073358	Intergenic	71783	NM_001281710	NCAPH
chr2	84542036	84542227	Intergenic	24325	NR_003663	FUNDC2P2
chr17	70721716	70721907	intron (NM_139177, intron 7 of 9)	-85200	NR_033876	LINC00511
chr22	20129389	20129580	intron (NM_013373, intron 9 of 10)	7947	NM_001243537	LOC388849
chr20	42816127	42816318	promoter-TSS (NM_020433)	-4	NM_175913	JPH2
chr17	49198577	49198768	promoter-TSS (NM_003971)	-446	NM_001130527	SPAG9
chrX	139805586	139805777	intron (NR_104228, intron 2 of 3)	13757	NR_028345	LINC00632
chr3	33729204	33729395	intron (NM_015097, intron 4 of 38)	-28366	NM_001207044	CLASP2
chrX	73766466	73766657	Intergenic	67900	NM_183353	RLIM
chr1	16159977	16160168	TTS (NR_024279)	-14287	NM_015001	SPEN
chr12	53040023	53040214	intron (NM_000423, intron 7 of 8)	5841	NM_000423	KRT2
chr13	74657410	74657601	intron (NM_007249, intron 1 of 7)	50561	NM_007249	KLF12
chr14	62229262	62229453	intron (NM_003082, intron 1 of 9)	282	NM_003082	SNAPC1
chr1	93508539	93508730	Intergenic	-36158	NM_007358	MTF2
chr3	48477476	48477667	intron (NM_024661, intron 1 of 3)	3958	NM_001256968	CCDC51
chr2	105953614	105953805	promoter-TSS (NM_001286537)	-107	NM_024093	C2orf49
chr1	155107451	155107642	promoter-TSS (NM_001122837)	-274	NM_001287592	SLC50A1
chr6	168228587	168228778	intron (NM_001040000, intron 1 of 29)	1011	NM_001207008	MLLT4
chr16	30583308	30583499	5' UTR (NM_145271, exon 1 of 3)	325	NM_145271	ZNF688
chr19	55670852	55671043	exon (NM_178837, exon 11 of 12)	-1847	NM_000363	TNNI3
chr11	128392519	128392710	promoter-TSS (NM_005238)	329	NR_106738	MIR6090
chr3	150046816	150047007	Intergenic	-5377	NR_110187	RP11-483E7.1
chr1	18269519	18269710	Intergenic	-164626	NM_032880	IGSF21
chr9	32572325	32572516	intron (NM_002493, intron 1 of 3)	762	NM_002493	NDUFB6
chr1	6645742	6645933	intron (NM_001278647, intron 3 of 10)	5786	NM_005341	ZBTB48
chr4	54222607	54222798	intron (NM_152540, intron 1 of 8)	9540	NM_152540	SCFD2
chr3	101412479	101412670	Intergenic	-7011	NM_000986	RPL24
chr9	98117194	98117385	Intergenic	-37298	NM_000136	FANCC
chr7	141251485	141251676	intron (NM_018238, intron 1 of 15)	502	NM_018238	AGK
chr5	21142935	21143126	Intergenic	-316559	NR_027028	GUSBP1
chr3	195808231	195808422	intron (NM_001128148, intron 1 of 18)	635	NM_003234	TFRC
chr2	134599599	134599790	Intergenic	-273663	NM_207481	NCKAP5
chr11	95213931	95214122	Intergenic	-248321	NM_001271594	SESN3
chr4	23873594	23873785	intron (NM_013261, intron 2 of 12)	18011	NM_013261	PPARGC1A
chr14	60155213	60155404	intron (NM_021136, intron 3 of 8)	-57776	NM_206852	RTN1
chr9	93651456	93651647	intron (NM_003177, intron 13 of 13)	61846	NM_001174167	SYK
chr3	55223348	55223539	Intergenic	-261371	NM_020678	LRTM1
chr14	54767721	54767912	Intergenic	-95857	NM_001130851	CDKN3
chr8	125452673	125452864	Intergenic	-10280	NM_017956	TRMT12
chr8	6519300	6519491	Intergenic	-39654	NR_107022	MIR8055
chr9	35319657	35319848	intron (NM_006377, intron 10 of 38)	-87000	NR_003582	ATP8B5P
chr15	83957683	83957874	Intergenic	-4310	NM_001717	BNC1
chr12	5205538	5205729	Intergenic	52548	NM_002234	KCNA5
chr9	127905033	127905224	intron (NM_173690, intron 1 of 18)	710	NM_173690	SCAI
chr11	117015805	117015996	intron (NR_110282, intron 1 of 2)	900	NM_001184748	PAFAH1B2
chr14	106322924	106323115	Intergenic	-60819	NR_026800	KIAA0125
chr1	18561364	18561555	intron (NM_032880, intron 2 of 9)	127219	NM_032880	IGSF21
chr8	106920527	106920718	Intergenic	-361784	NM_001198533	OXR1
chr8	145869972	145870163	Intergenic	-31179	NM_025251	ARHGAP39
chr2	204847384	204847575	Intergenic	46008	NM_012092	ICOS
chr11	86167261	86167452	intron (NM_001161586, intron 8 of 14)	81578	NM_021827	CCDC81
chr2	173832971	173833162	intron (NM_001282901, intron 4 of 24)	40133	NM_001282901	RAPGEF4
chr20	25379973	25380164	Intergenic	-8255	NM_021067	GINS1
chr17	8090091	8090282	promoter-TSS (NR_039746)	-77	NR_039746	MIR4521
chr3	141087476	141087667	5' UTR (NM_001080412, exon 2 of 8)	44516	NM_001080412	ZBTB38
chr6	137499897	137500088	Intergenic	-5207	NM_052962	IL22RA2
chr4	151882225	151882416	intron (NM_001199282, intron 2 of 56)	54099	NM_001199282	LRBA
chr5	151156550	151156741	intron (NM_198395, intron 1 of 11)	5169	NM_005754	G3BP1
chr2	207846544	207846735	Intergenic	42361	NM_173077	CPO
chr1	171454578	171454769	promoter-TSS (NM_015172)	7	NM_015172	PRRC2C
chr11	69402327	69402518	Intergenic	-53451	NM_053056	CCND1
chr17	43565127	43565318	intron (NR_027782, intron 1 of 10)	2924	NR_027774	PLEKHM1
chr6	90529658	90529849	promoter-TSS (NM_014611)	-311	NM_014611	MDN1
chr3	111651102	111651293	exon (NM_001134439, exon 6 of 18)	-46526	NR_073570	ABHD10
chr15	41625015	41625206	promoter-TSS (NM_007280)	218	NM_016359	NUSAP1
chr14	61615054	61615245	Intergenic	133381	NM_001017970	TMEM30B
chr12	66355278	66355469	intron (NM_003483, intron 4 of 4)	62133	NR_106722	MIR6074
chr3	105588045	105588236	promoter-TSS (NM_170662)	-253	NM_170662	CBLB
chr20	55014886	55015077	intron (NM_020356, intron 2 of 5)	27667	NM_020356	CASS4
chr10	79793580	79793771	intron (NM_001142283, intron 1 of 6)	157	NM_001026	RPS24
chr4	151072137	151072328	intron (NM_001040260, intron 2 of 15)	72806	NM_001040261	DCLK2
chr15	42233848	42234039	intron (NM_139265, intron 3 of 5)	30812	NM_139265	EHD4
chr3	119263295	119263486	intron (NM_005191, intron 3 of 6)	15091	NM_005191	CD80
chr1	210058097	210058288	Intergenic	-53327	NM_001146262	SYT14
chr11	76151892	76152083	Intergenic	-4082	NM_020193	C11orf30
chr9	35882320	35882511	Intergenic	-12017	NM_001004487	OR13J1
chr10	29546040	29546231	Intergenic	-31855	NM_032517	LYZL1
chr2	69951851	69952042	Intergenic	-17181	NM_001153	ANXA4
chr11	46277277	46277468	Intergenic	-21817	NM_052854	CREB3L1
chr19	5404207	5404398	Intergenic	-51124	NM_181710	ZNRF4
chrX	55026477	55026668	promoter-TSS (NM_014481)	-184	NM_014481	APEX2
chr3	137746603	137746794	intron (NM_001002026, intron 3 of 4)	17692	NM_016369	CLDN18
chr8	17385949	17386140	intron (NM_001008539, intron 1 of 11)	-10242	NM_001164771	SLC7A2
chr6	49494261	49494452	exon (NM_001010904, exon 6 of 6)	-23757	NM_001145652	C6orf141
chr20	56323633	56323824	Intergenic	-37136	NM_199171	PMEPA1
chr20	34472095	34472286	intron (NM_016436, intron 9 of 17)	70358	NM_033630	SCAND1
chr16	87615414	87615605	Intergenic	-19932	NR_073379	JPH3
chrX	48815431	48815622	promoter-TSS (NM_001136157)	122	NM_001136159	OTUD5
chr2	176940299	176940490	Intergenic	8296	NM_001080458	EVX2
chr19	55998629	55998820	3' UTR (NM_020378, exon 3 of 3)	-1146	NM_001195267	SSC5D
chr2	136268075	136268266	intron (NM_032143, intron 1 of 20)	20130	NM_001286568	ZRANB3
chr14	65658359	65658550	Intergenic	30611	NR_103769	LOC100128233
chr2	150999890	151000081	Intergenic	344224	NM_005168	RND3
chr2	113404920	113405111	exon (NM_005415, exon 3 of 11)	1581	NM_005415	SLC20A1
chr6	18154795	18154986	promoter-TSS (NM_153042)	484	NM_000367	TPMT
chr14	75774598	75774789	Intergenic	13586	NR_038421	RP11-293M10.5
chr1	21208290	21208481	intron (NM_001198802, intron 17 of 34)	-95204	NM_016287	HP1BP3
chr14	59654747	59654938	promoter-TSS (NM_001270520)	-539	NM_001270520	DAAM1
chr6	39277785	39277976	intron (NM_001135111, intron 2 of 5)	4356	NM_031460	KCNK17
chr8	7771114	7771305	Intergenic	-12650	NM_001193630	ZNF705B
chr14	25044506	25044697	exon (NM_001911, exon 2 of 5)	865	NM_001911	CTSG
chr1	21922010	21922201	TTS (NM_001145658)	56243	NM_001145658	RAP1GAP
chr14	60385944	60386135	promoter-TSS (NR_075071)	-392	NR_075071	LRRC9
chr3	47644264	47644455	intron (NM_003074, intron 26 of 27)	-22629	NM_001206945	CSPG5
chr17	63793970	63794161	intron (NM_001199165, intron 21 of 26)	28596	NM_001037325	CEP112
chr2	121227948	121228139	Intergenic	-4118	NR_027181	LINC01101
chr10	93170547	93170738	intron (NM_001284274, intron 1 of 21)	600	NR_104291	HECTD2
chr5	179721643	179721834	Intergenic	-2667	NM_002752	MAPK9
chr1	27179633	27179824	intron (NM_032283, intron 7 of 7)	-9905	NM_006142	SFN
chr2	7223841	7224032	Intergenic	-5925	NR_110252	AC019048.1
chr8	23655980	23656171	Intergenic	56245	NM_003155	STC1
chr11	67007962	67008153	intron (NM_001256405, intron 1 of 9)	551	NM_001256405	KDM2A
chr8	119854969	119855160	Intergenic	109319	NM_002546	TNFRSF11B
chr17	43212606	43212797	promoter-TSS (NM_001135705)	-313	NM_001135707	ACBD4
chr3	138136696	138136887	Intergenic	-16624	NM_031913	ESYT3
chr19	37157615	37157806	promoter-TSS (NM_153257)	29	NM_153257	ZNF461
chr13	101494329	101494520	intron (NR_047687, intron 2 of 7)	133845	NR_047687	NALCN-AS1
chr10	102638337	102638528	Intergenic	-33894	NM_001243770	FAM178A
chr1	112447700	112447891	intron (NM_004980, intron 2 of 7)	-48268	NR_046783	KCND3-IT1
chr2	113017076	113017267	Intergenic	-4507	NM_032494	ZC3H8
chr2	45252099	45252290	Intergenic	-15652	NM_016932	SIX2
chr13	20737612	20737803	Intergenic	-2524	NM_021954	GJA3
chr15	91475087	91475278	intron (NM_001286451, intron 2 of 3)	617	NR_104447	HDDC3
chr2	68694493	68694684	promoter-TSS (NM_173545)	-103	NM_173545	APLF
chr2	86760569	86760760	intron (NM_001005753, intron 1 of 4)	29956	NR_036454	CHMP3
chr21	26980670	26980861	promoter-TSS (NM_017446)	-964	NM_017446	MRPL39
chr11	92930657	92930848	promoter-TSS (NM_001286139)	-131	NM_001286139	SLC36A4
chr9	127177829	127178020	promoter-TSS (NM_002799)	-172	NM_002799	PSMB7
chr12	4140614	4140805	Intergenic	-158095	NM_001286521	PARP11
chr3	72304977	72305168	Intergenic	104664	NR_038221	LINC00870
chr19	19404670	19404861	intron (NM_172231, intron 8 of 13)	-20691	NM_001001524	TM6SF2
chr2	55103399	55103590	intron (NM_001039753, intron 15 of 40)	133976	NM_007008	RTN4
chr3	50230150	50230341	intron (NM_000172, intron 1 of 8)	1202	NM_144499	GNAT1
chr11	94227387	94227578	promoter-TSS (NM_005590)	329	NM_017704	ANKRD49
chr11	85956259	85956450	exon (NM_003797, exon 1 of 12)	548	NM_152991	EED
chr4	122059231	122059422	intron (NM_001244764, intron 12 of 12)	26169	NM_024873	TNIP3
chr5	39093014	39093205	Intergenic	-18599	NM_001285440	RICTOR
chr15	39006526	39006717	Intergenic	17822	NM_207444	C15orf53
chr9	115607062	115607253	intron (NM_001012994, intron 6 of 8)	46036	NM_033051	SLC46A2
chr16	30645515	30645706	Intergenic	-16631	NM_024031	PRR14
chr2	118572015	118572206	promoter-TSS (NM_006773)	-145	NM_006773	DDX18
chr8	95980219	95980410	Intergenic	-18699	NM_001135733	TP53INP1
chrX	68048400	68048591	promoter-TSS (NM_004429)	-345	NM_004429	EFNB1
chr7	34863403	34863594	intron (NM_207172, intron 4 of 8)	10445	NR_015356	NPSR1-AS1
chr3	150945586	150945777	intron (NM_014879, intron 1 of 2)	21317	NM_001081455	P2RY14
chr3	32290127	32290318	intron (NM_178868, intron 1 of 3)	10051	NM_178868	CMTM8
chr2	69941877	69942068	Intergenic	-27155	NM_001153	ANXA4
chr9	94539885	94540076	intron (NM_004560, intron 1 of 8)	-141353	NR_037489	MIR3910-2
chr17	7761744	7761935	promoter-TSS (NM_032356)	-667	NM_032356	NAA38
chr4	6274707	6274898	intron (NM_001145853, intron 1 of 7)	3225	NM_001145853	WFS1
chr19	6423741	6423932	intron (NM_003685, intron 1 of 19)	986	NM_003685	KHSRP
chr12	130279772	130279963	intron (NM_133448, intron 1 of 8)	108345	NM_133448	TMEM132D
chr6	15464651	15464842	intron (NM_001267040, intron 4 of 17)	198543	NM_001271669	DTNBP1
chr20	46483706	46483897	Intergenic	-68441	NM_001161841	SULF2
chr4	7212669	7212860	intron (NM_020777, intron 1 of 26)	18390	NM_020777	SORCS2
chr6	31940035	31940226	promoter-TSS (NM_005510).6	-98	NM_005510	DXO
chr17	4699308	4699499	promoter-TSS (NM_001270481)	-36	NM_001270481	PSMB6
chr6	111805110	111805301	promoter-TSS (NM_002912)	-287	NM_001286431	REV3L
chr1	204475566	204475757	Intergenic	-9846	NM_001278516	MDM4
chr16	15640011	15640202	intron (NM_033201, intron 2 of 5)	43983	NM_001142469	C16orf45
chr9	35711202	35711393	promoter-TSS (NR_106911)	-559	NR_106911	MIR6852
chr14	95974147	95974338	Intergenic	25724	NR_003002	SCARNA13
chr5	17967335	17967526	Intergenic	-580011	NR_033975	LOC401177
chr8	2033283	2033474	intron (NM_003970, intron 13 of 36)	8709	NR_106983	MIR7160
chr19	3133650	3133841	Intergenic	-2446	NM_002068	GNA15
chr19	12777032	12777223	promoter-TSS (NM_001099737)	464	NM_000528	MAN2B1
chr11	108093152	108093343	promoter-TSS (NM_000051)	118	NM_002519	NPAT
chr1	20442760	20442951	exon (NM_012400, exon 2 of 4)	3204	NM_001271814	PLA2G2D
chr2	20324804	20324995	Intergenic	-73110	NM_014713	LAPTM4A
chr5	20200585	20200776	Intergenic	-212327	NM_004934	CDH18
chr7	141676115	141676306	Intergenic	-2637	NM_176817	TAS2R38
chr1	95320019	95320210	intron (NM_001258342, intron 8 of 13)	34014	NM_152369	SLC44A3
chr12	2893300	2893491	Intergenic	-10713	NM_002014	FKBP4
chr2	45338526	45338717	Intergenic	-102079	NM_016932	SIX2
chr3	135941245	135941436	Intergenic	-26652	NM_018133	MSL2
chr6	134495786	134495977	exon (NM_005627, exon 1 of 12)	153	NM_005627	SGK1
chr2	11587367	11587558	intron (NM_212540, intron 6 of 6)	18841	NM_198256	E2F6
chr11	29181213	29181404	Intergenic	-682213	NR_107035	MIR8068
chr2	68616151	68616342	intron (NM_002664, intron 6 of 8)	23924	NM_002664	PLEK
chr2	203879125	203879316	promoter-TSS (NM_001114132)	-382	NM_001114132	NBEAL1
chr10	102487926	102488117	Intergenic	-17447	NM_003990	PAX2
chr12	49592689	49592880	Intergenic	-9677	NM_006009	TUBA1A
chr19	12792127	12792318	promoter-TSS (NM_001206974)	-197	NM_001206974	DHPS
chr2	39005231	39005422	promoter-TSS (NM_024775)	-1	NM_024775	GEMIN6
chr1	160921327	160921518	intron (NM_080878, intron 3 of 7)	3167	NM_080878	ITLN2
chr8	59508493	59508684	intron (NM_001144772, intron 21 of 30)	42860	NM_001007070	SDCBP
chr14	23563814	23564005	promoter-TSS (NM_017924)	-774	NM_017924	C14orf119
chr8	110301167	110301358	intron (NM_032869, intron 5 of 9)	40900	NM_001128211	NUDCD1
chr6	109156517	109156708	Intergenic	-13007	NM_032131	ARMC2
chr8	19674717	19674908	promoter-TSS (NM_018142)	-106	NM_018142	INTS10
chr4	55147705	55147896	intron (NM_006206, intron 16 of 22)	52536	NM_006206	PDGFRA
chr1	110334890	110335081	Intergenic	-28341	NM_139053	EPS8L3
chr15	36719858	36720049	Intergenic	-151859	NM_001130010	C15orf41
chr5	16690457	16690648	intron (NM_012334, intron 27 of 40)	-73385	NM_001034850	FAM134B
chr12	19427816	19428007	exon (NM_001143821, exon 10 of 28)	69652	NM_001256787	PLEKHA5
chr1	155829253	155829444	promoter-TSS (NM_152280)	88	NM_152280	SYT11
chr6	30854323	30854514	intron (NM_001954, intron 3 of 18).5	1661	NM_001202523	DDR1
chr20	36851093	36851284	intron (NM_001029864, intron 9 of 13)	-37389	NR_104170	LOC149684
chr9	35604282	35604473	promoter-TSS (NM_006285)	-904	NM_006285	TESK1
chr12	121084859	121085050	intron (NM_001033677, intron 1 of 5)	-3356	NM_004276	CABP1
chr19	10946940	10947131	promoter-TSS (NM_006858)	-52	NM_006858	TMED1
chr3	57741796	57741987	Intergenic	-1283	NM_007159	SLMAP
chr3	183852631	183852822	promoter-TSS (NM_003907)	-84	NM_003907	EIF2B5
chr15	63249475	63249666	Intergenic	-85268	NM_001018006	TPM1
chr20	20266291	20266482	intron (NM_015585, intron 22 of 26)	-82379	NM_002196	INSM1
chr11	96037193	96037384	intron (NM_032427, intron 1 of 4)	-37314	NR_036125	MIR1260B
chr7	106809122	106809313	promoter-TSS (NM_012257)	-189	NM_001244262	HBP1
chr3	151901346	151901537	Intergenic	-84388	NM_207292	MBNL1
chr2	75250264	75250455	Intergenic	64584	NM_019896	POLE4
chr1	65142477	65142668	intron (NM_020925, intron 21 of 26)	-68206	NM_018211	RAVER2
chr14	21924459	21924650	Intergenic	-19097	NM_020920	CHD8
chr3	123407450	123407641	intron (NM_053025, intron 19 of 33)	-68015	NM_053032	MYLK
chr1	234659401	234659592	Intergenic	8029	NR_038426	RP5-855F14.1
chr6	130031149	130031340	exon (NM_033515, exon 1 of 15)	126	NM_033515	ARHGAP18
chr12	93836047	93836238	promoter-TSS (NM_003348)	-116	NM_003348	UBE2N
chr16	22332641	22332832	intron (NM_018119, intron 13 of 20)	24040	NM_001258033	POLR3E
chr1	25054077	25054268	Intergenic	-17588	NM_013943	CLIC4
chr6	31465611	31465802	promoter-TSS (NM_001289161)	-121	NM_005931	MICB
chr15	75986670	75986861	intron (NM_001897, intron 1 of 9)	18424	NM_001897	CSPG4
chr10	65801048	65801239	Intergenic	520020	NM_001001330	REEP3
chr3	126569668	126569859	intron (NM_032343, intron 4 of 7)	-137674	NM_032242	PLXNA1
chr4	61547600	61547791	Intergenic	-815144	NM_015236	LPHN3
chr9	34048312	34048503	intron (NM_018449, intron 1 of 28)	540	NM_018449	UBAP2
chr14	81685575	81685766	intron (NM_201595, intron 1 of 8)	1626	NM_015859	GTF2A1
chr3	72614895	72615086	Intergenic	-119216	NM_012234	RYBP
chrX	100914708	100914899	promoter-TSS (NM_001282231)	73	NM_001282231	ARMCX2
chr5	139523912	139524103	Intergenic	18486	NM_001007189	IGIP
chr2	8202413	8202604	intron (NR_034135, intron 7 of 8)	-85563	NR_015405	LINC00298
chr12	32082166	32082357	Intergenic	-30092	NM_018169	KIAA1551
chr11	59491824	59492015	Intergenic	-10601	NM_001005324	OR10V1
chr19	13123734	13123925	intron (NM_002501, intron 1 of 9)	-10956	NM_001271044	NFIX
chr10	48398544	48398735	Intergenic	-7648	NM_002900	RBP3
chr14	76448124	76448315	promoter-TSS (NM_003239)	-127	NM_003239	TGFB3
chr19	32863366	32863557	intron (NM_014910, intron 4 of 5)	26947	NM_001136156	ZNF507
chr6	147523612	147523803	intron (NR_034115, intron 1 of 10)	-1787	NM_139244	STXBP5
chr9	73101147	73101338	Intergenic	-71669	NM_001206	KLF9
chr5	139052790	139052981	intron (NM_016463, intron 1 of 2)	24584	NM_016463	CXXC5
chr2	55347211	55347402	Intergenic	-69572	NM_207520	RTN4
chr7	128731642	128731833	Intergenic	-34588	NR_002144	LOC407835
chr22	31002819	31003010	promoter-TSS (NM_001282328)	86	NM_001282328	PES1
chr1	35658619	35658810	promoter-TSS (NM_005066)	29	NM_005066	SFPQ
chr11	58874672	58874863	5' UTR (NM_198947, exon 1 of 4)	109	NM_001142704	FAM111B
chr10	25002567	25002758	intron (NM_020824, intron 2 of 25)	9935	NM_020824	ARHGAP21
chr1	19292270	19292461	Intergenic	-9539	NM_001136265	IFFO2
chr5	55596960	55597151	Intergenic	-67869	NM_024669	ANKRD55
chr5	9391307	9391498	intron (NM_003966, intron 2 of 22)	-120043	NR_109935	CTD-2201E9.1
chr14	35036010	35036201	intron (NM_152233, intron 13 of 13)	-27162	NM_018453	EAPP
chr20	45444797	45444988	Intergenic	-78371	NM_172110	EYA2
chr7	151284494	151284685	intron (NM_001040633, intron 6 of 15)	44755	NM_024429	PRKAG2
chr2	120234019	120234210	intron (NM_002980, intron 3 of 12)	44668	NM_183240	TMEM37
chr5	28823239	28823430	Intergenic	-103643	NR_033961	LSP1P3
chr2	91954512	91954703	Intergenic	-8761	NR_003503	GGT8P
chr7	51300839	51301030	intron (NM_001287436, intron 1 of 13)	83581	NM_001287438	COBL
chr1	94222495	94222686	intron (NM_001261408, intron 2 of 13)	-75196	NM_003567	BCAR3
chr12	58087858	58088049	exon (NM_001017957, exon 1 of 14)	215	NM_001017958	OS9
chr20	54741235	54741426	Intergenic	-82458	NM_019888	MC3R
chr3	112453615	112453806	Intergenic	14456	NR_110017	RP11-572C15.5
chr19	2618755	2618946	intron (NM_052847, intron 2 of 4)	83896	NM_052847	GNG7
chr11	94533355	94533546	exon (NM_130847, exon 3 of 13)	31942	NM_130847	AMOTL1
chr4	103953729	103953920	intron (NM_178833, intron 9 of 11)	-12928	NR_047513	SLC9B1
chrX	153743536	153743727	intron (NM_001282312, intron 2 of 9)	935	NM_001282312	FAM3A
chr1	25558879	25559070	promoter-TSS (NM_207170)	39	NM_207170	SYF2
chr14	64968396	64968587	intron (NM_006977, intron 1 of 2)	2063	NM_006977	ZBTB25
chr1	151227132	151227323	promoter-TSS (NM_002810)	30	NM_002810	PSMD4
chr15	71769690	71769881	intron (NM_024817, intron 6 of 16)	-69756	NM_001286429	THSD4
chr14	39348219	39348410	intron (NR_039982, intron 2 of 4)	37772	NR_039982	LINC00639
chr4	53880739	53880930	intron (NM_152540, intron 5 of 8)	152339	NM_023940	RASL11B
chr2	174904731	174904922	Intergenic	-74396	NM_003111	SP3
chr2	75068597	75068788	intron (NM_000189, intron 1 of 17)	8910	NM_000189	HK2
chr14	68171265	68171456	intron (NM_152443, intron 1 of 8)	2757	NM_152443	RDH12
chr5	30768580	30768771	Intergenic	-425087	NM_004932	CDH6
chr19	40930835	40931026	intron (NM_013376, intron 1 of 1)	1002	NM_013376	SERTAD1
chr1	153325019	153325210	Intergenic	-4092	NM_020393	PGLYRP4
chr11	129893216	129893407	Intergenic	-20581	NM_020228	PRDM10
chr14	102829039	102829230	promoter-TSS (NM_001172631)	119	NM_032630	CINP
chr11	62321030	62321221	Intergenic	6653	NR_037427	MIR3654
chr4	57824393	57824584	Intergenic	19338	NM_032313	NOA1
chr7	47913620	47913811	intron (NM_138295, intron 23 of 56)	74356	NM_138295	PKD1L1
chr2	113357735	113357926	Intergenic	15794	NM_032309	CHCHD5
chr19	4870201	4870392	Intergenic	-2516	NM_001164194	PLIN3
chr2	129226926	129227117	Intergenic	-150850	NM_004807	HS6ST1
chr6	39128389	39128580	Intergenic	-45619	NM_018322	SAYSD1
chr15	42841185	42841376	promoter-TSS (NM_153260)	269	NM_001130447	HAUS2
chr1	155034020	155034211	intron (NM_001261465, intron 19 of 20)	-2098	NM_182690	EFNA4
chr13	43819640	43819831	intron (NM_017993, intron 14 of 16)	222373	NM_013238	DNAJC15
chr7	148786470	148786661	intron (NM_152411, intron 1 of 3)	1304	NM_152411	ZNF786
chr8	42576126	42576317	intron (NM_000749, intron 3 of 5)	23659	NM_000749	CHRNB3
chr3	162725890	162726081	Intergenic	295104	NR_033945	LINC01192
chr3	43800907	43801098	Intergenic	68627	NM_016006	ABHD5
chr2	71737430	71737621	intron (NM_001130983, intron 4 of 55)	43693	NM_001130987	DYSF
chr2	107199062	107199253	Intergenic	-114356	NM_001144013	RGPD3
chr4	114900775	114900966	promoter-TSS (NM_024590)	8	NM_024590	ARSJ
chr2	164523975	164524166	intron (NM_018086, intron 2 of 2)	68443	NM_018086	FIGN
chr16	4926707	4926898	intron (NM_001288656, intron 15 of 16)	24725	NM_016936	UBN1
chr4	44733510	44733701	Intergenic	-4954	NR_073095	GNPDA2
chr2	217413044	217413235	Intergenic	49619	NM_000998	RPL37A
chr5	86372886	86373077	Intergenic	37790	NR_036243	MIR4280
chr20	24935874	24936065	intron (NM_003650, intron 1 of 3)	6103	NM_003650	CST7
chr16	81214933	81215124	promoter-TSS (NM_001278423)	-61	NM_001278423	PKD1L2
chr7	142912382	142912573	Intergenic	-6695	NM_176882	TAS2R40
chr15	102025768	102025959	intron (NM_138324, intron 1 of 14)	4324	NM_138320	PCSK6
chr17	8124729	8124920	non-coding (NR_026951, exon 3 of 3)	2537	NR_026951	LINC00324
chr7	100472020	100472211	promoter-TSS (NM_001128854)	-586	NM_001128852	SRRT
chr20	56293511	56293702	Intergenic	-7014	NM_199171	PMEPA1
chr17	17599163	17599354	intron (NM_030665, intron 1 of 5)	14471	NM_030665	RAI1
chr9	86736062	86736253	Intergenic	140520	NM_024945	RMI1
chr14	70799481	70799672	intron (NM_001202549, intron 3 of 4)	26872	NM_016468	COX16
chr11	119512888	119513079	intron (NM_203285, intron 5 of 7)	86452	NM_203286	PVRL1
chr1	63989142	63989333	promoter-TSS (NM_014288)	224	NM_032437	EFCAB7
chr12	30246832	30247023	Intergenic	-309235	NM_175861	TMTC1
chr17	36871709	36871900	intron (NM_005937, intron 8 of 19)	-4140	NR_039879	MIR4726
chr17	72511057	72511248	Intergenic	16461	NM_174892	CD300LB
chr8	123822777	123822968	intron (NM_014943, intron 1 of 3)	28971	NM_014943	ZHX2
chr4	155903721	155903912	Intergenic	201159	NM_001277173	RBM46
chr17	46026611	46026802	TTS (NM_018129)	7817	NM_018129	PNPO
chr6	27804587	27804778	TTS (NM_003510)	1435	NM_003510	HIST1H2AK
chr20	60934572	60934763	intron (NM_005560, intron 2 of 79)	6601	NR_109924	LOC101928158
chr7	51658514	51658705	Intergenic	-274094	NM_001287436	COBL
chr4	159531849	159532040	intron (NR_045584, intron 7 of 16)	61258	NM_001008393	C4orf46
chr1	7750700	7750891	intron (NM_015215, intron 11 of 22)	-80534	NM_004781	VAMP3
chr20	62918141	62918332	Intergenic	-3502	NR_040415	LINC00266-1
chr2	99379174	99379365	Intergenic	-31680	NM_012214	MGAT4A
chr14	29250428	29250619	intron (NR_026731, intron 2 of 2)	8613	NR_026732	C14orf23
chr4	26863126	26863317	intron (NM_001169117, intron 1 of 12)	908	NM_001169117	STIM2
chr2	74619159	74619350	promoter-TSS (NM_001190836)	-40	NM_001190836	DCTN1
chr1	211643544	211643735	Intergenic	22620	NM_001164688	RD3
chr18	21215797	21215988	intron (NM_173505, intron 4 of 9)	26957	NM_173505	ANKRD29
chr11	73006591	73006782	intron (NM_001277208, intron 1 of 1)	-12977	NM_014786	ARHGEF17
chr8	125494909	125495100	intron (NM_007218, intron 1 of 1)	7996	NM_007218	RNF139
chr1	204183516	204183707	promoter-TSS (NM_198447)	-391	NM_198447	GOLT1A
chr20	50180389	50180580	Intergenic	-1114	NM_001258294	NFATC2
chr1	167683840	167684031	Intergenic	-7252	NM_024569	MPZL1
chr14	50087178	50087369	promoter-TSS (NM_002408)	130	NM_001001	RPL36AL
chr8	11645628	11645819	TTS (NM_001135746)	-7359	NM_001287744	FDFT1
chr7	2411752	2411943	intron (NM_003751, intron 11 of 18)	17373	NM_003751	EIF3B
chr6	149269123	149269314	intron (NM_005715, intron 3 of 7)	16602	NR_038408	RP11-162J8.2
chr3	46746537	46746728	intron (NM_147196, intron 1 of 3)	3809	NM_147196	TMIE
chr9	137563453	137563644	intron (NM_001278074, intron 1 of 65)	29897	NM_000093	COL5A1
chr15	93344621	93344812	Intergenic	6002	NR_033769	ASB9P1
chr1	22747062	22747253	Intergenic	-31187	NM_001083621	ZBTB40
chr14	71043356	71043547	Intergenic	23956	NM_001284209	MED6
chr8	26467396	26467587	intron (NM_001386, intron 3 of 13)	31570	NM_001244604	DPYSL2
chr4	106342891	106343082	intron (NM_176867, intron 1 of 5)	52241	NM_006903	PPA2
chr16	83239610	83239801	intron (NM_001257, intron 4 of 13)	-302246	NR_036147	MIR3182
chr14	75446676	75446867	Intergenic	-22841	NM_014239	EIF2B2
chr2	68067700	68067891	Intergenic	-15101	NR_110271	AC010987.6
chr3	46599884	46600075	intron (NR_073385, intron 2 of 2)	1091	NR_073385	LRRC2-AS1
chr17	47888189	47888380	intron (NM_007067, intron 6 of 14)	22303	NM_007067	KAT7
chr1	244486456	244486647	Intergenic	-29386	NM_001012970	C1orf100
chr19	49057204	49057395	intron (NM_177973, intron 1 of 6)	1870	NM_177973	SULT2B1
chr1	229642315	229642506	intron (NM_018230, intron 1 of 25)	1678	NM_018230	NUP133
chr17	75184289	75184480	intron (NM_001144001, intron 1 of 14)	3089	NM_001144001	SEC14L1
chr11	70027903	70028094	intron (NM_018043, intron 23 of 25)	-21271	NM_003824	FADD
chr14	55322927	55323118	intron (NM_001024024, intron 3 of 6)	21889	NR_036194	MIR4308
chr20	32699321	32699512	intron (NM_003908, intron 1 of 8)	669	NM_003908	EIF2S2
chr11	38845948	38846139	Intergenic	1468637	NR_047674	LRRC4C
chr14	35460857	35461048	intron (NM_003136, intron 1 of 15)	8848	NM_001146282	SRP54
chr2	105895260	105895451	intron (NM_004257, intron 6 of 11)	37155	NM_007227	GPR45
chr3	77894759	77894950	Intergenic	747691	NM_001128929	ROBO2
chr15	65134399	65134590	intron (NM_001195059, intron 1 of 4)	412	NM_001195059	PLEKHO2
chr5	34475995	34476186	Intergenic	-180343	NM_015577	RAI14
chr21	32470913	32471104	Intergenic	-60213	NM_001099219	KRTAP19-8
chr5	12036741	12036932	Intergenic	-132681	NR_109988	CTNND2
chr11	58193261	58193452	Intergenic	-2570	NM_001005566	OR5B2
chr2	11606353	11606544	promoter-TSS (NM_001278278)	-145	NM_001278277	E2F6
chr9	126889126	126889317	Intergenic	115332	NM_004789	LHX2
chr11	7463965	7464156	intron (NR_103855, intron 4 of 4)	23006	NR_103855	LOC100506258
chr8	20958052	20958243	Intergenic	126650	NR_033894	RP11-421P23.1
chr6	38997378	38997569	intron (NM_001206927, intron 92 of 92)	-19084	NM_002062	GLP1R
chr11	2496879	2497070	intron (NM_181798, intron 1 of 15)	14290	NM_181798	KCNQ1
chr6	30180750	30180941	intron (NM_003449, intron 1 of 9).4	426	NM_003449	TRIM26
chr3	83467330	83467521	Intergenic	1451301	NR_033860	LINC00971
chr12	23018684	23018875	Intergenic	240703	NM_018638	ETNK1
chr17	65471622	65471813	intron (NM_181671, intron 1 of 9)	98320	NM_012417	PITPNC1
chr5	170031075	170031266	intron (NM_001278339, intron 1 of 7)	100130	NM_001278340	KCNIP1
chr14	65781276	65781467	Intergenic	20530	NR_039857	MIR4708
chr4	87856582	87856773	promoter-TSS (NR_038841)	523	NM_001166693	AFF1
chr2	73964617	73964808	promoter-TSS (NM_016058)	-195	NM_016058	TPRKB
chr5	32709302	32709493	Intergenic	-1346	NM_001204376	NPR3
chr4	39393486	39393677	intron (NR_106996, intron 3 of 3)	-14892	NM_175737	KLB
chr11	62341307	62341498	promoter-TSS (NM_001404)	58	NM_001404	EEF1G
chr17	54896861	54897052	intron (NM_001085430, intron 4 of 7)	14300	NM_001085430	C17orf67
chr12	9483975	9484166	Intergenic	47817	NR_024374	LOC642846
chr19	39894194	39894385	Intergenic	-3198	NM_003407	ZFP36
chr1	33551979	33552170	intron (NM_052998, intron 5 of 11)	5360	NM_052998	ADC
chr14	65996154	65996345	intron (NM_004480, intron 2 of 9)	116801	NR_038170	FUT8
chr20	49341469	49341660	Intergenic	-6517	NM_032521	PARD6B
chr17	73029909	73030100	Intergenic	13070	NM_001003785	ATP5H
chr3	159558070	159558261	intron (NM_001197109, intron 1 of 6)	515	NM_001197109	SCHIP1
chr14	34721449	34721640	Intergenic	209924	NM_138288	SPTSSA
chr7	97984108	97984299	intron (NM_018842, intron 3 of 13)	46224	NM_018842	BAIAP2L1
chr4	38215090	38215281	Intergenic	93610	NM_001253915	TBC1D1
chr19	41221615	41221806	promoter-TSS (NM_001142555)	-699	NM_001142555	ADCK4
chr9	89911157	89911348	Intergenic	147693	NM_001001709	C9orf170
chr6	29705902	29706093	non-coding (NR_026972, exon 4 of 6)	10829	NR_026973	HLA-F-AS1
chr16	81771646	81771837	Intergenic	-41158	NM_002661	PLCG2
chr1	222013157	222013348	Intergenic	-97736	NM_007207	DUSP10
chr2	102036065	102036256	intron (NM_001145664, intron 4 of 11)	-32195	NM_153836	CREG2
chr2	178128166	178128357	5' UTR (NM_001145413, exon 1 of 5)	356	NM_001145412	NFE2L2
chr3	37034923	37035114	promoter-TSS (NM_014805)	177	NM_001258271	MLH1
chr10	29948284	29948475	intron (NM_003174, intron 2 of 35)	-24478	NM_021738	SVIL
chr6	8131654	8131845	Intergenic	-28921	NR_037618	EEF1E1-BLOC1S5
chr3	134027292	134027483	Intergenic	-57801	NM_002958	RYK
chr6	31783213	31783404	promoter-TSS (NM_005345)	17	NM_005345	HSPA1A
chr19	28271350	28271541	Intergenic	13403	NR_027301	LINC00662
chr8	40950227	40950418	Intergenic	-194979	NM_024645	ZMAT4
chr13	50120874	50121065	intron (NM_018191, intron 9 of 12)	38750	NM_018191	RCBTB1
chr17	4870417	4870608	TTS (NM_001171167)	620	NM_004890	SPAG7
chr7	128864327	128864518	promoter-TSS (NM_001130720)	-433	NM_001130720	AHCYL2
chr14	30225684	30225875	intron (NM_002742, intron 1 of 17)	-51171	NR_039672	MIR548AI
chr6	109704399	109704590	promoter-TSS (NM_001142403)	-732	NM_006016	CD164
chr1	244558874	244559065	Intergenic	43032	NM_001276349	C1orf100
chr1	12268976	12269167	3' UTR (NM_001066, exon 10 of 10)	17301	NR_039775	MIR4632
chr6	52737194	52737385	Intergenic	-26396	NM_153699	GSTA5
chr14	21905419	21905610	promoter-TSS (NM_020920)	-57	NM_020920	CHD8
chr2	25195088	25195279	promoter-TSS (NM_016544)	202	NR_034113	DNAJC27-AS1
chr2	19238075	19238266	Intergenic	-310020	NR_039914	MIR4757
chr4	24830551	24830742	intron (NM_001130726, intron 9 of 11)	33561	NM_003102	SOD3
chr12	510831	511022	intron (NM_032358, intron 1 of 12)	185	NM_001130146	CCDC77
chr21	47480684	47480875	Intergenic	-37254	NM_058175	COL6A2
chr1	150744485	150744676	Intergenic	-6147	NM_004079	CTSS
chr4	147345354	147345545	intron (NM_001029998, intron 5 of 11)	15714	NR_107003	MIR7849
chr16	47175849	47176040	intron (NM_018092, intron 1 of 8)	1992	NM_018092	NETO2
chr1	201683830	201684021	intron (NM_020443, intron 2 of 29)	-4711	NR_049823	MIR5191
chr10	95226038	95226229	intron (NM_013451, intron 1 of 53)	15941	NM_013451	MYOF
chr16	4364786	4364977	Intergenic	-17344	NM_032575	GLIS2
chr15	74062154	74062345	Intergenic	-18433	NM_001039614	C15orf59
chr8	8657961	8658152	intron (NM_004225, intron 1 of 2)	93075	NM_004225	MFHAS1
chr10	1086145	1086336	3' UTR (NM_004508, exon 5 of 5)	8821	NM_004508	IDI1
chr19	54722993	54723184	exon (NM_001081450, exon 8 of 13)	18362	NM_001013	RPS9
chr8	16432805	16432996	Intergenic	-382600	NM_138716	MSR1
chr8	11509299	11509490	Intergenic	-52323	NM_002052	GATA4
chr8	41150614	41150805	intron (NM_003012, intron 2 of 2)	16281	NM_003012	SFRP1
chr22	42502921	42503112	intron (NR_034118, intron 3 of 4)	16079	NR_034118	NDUFA6-AS1
chr22	31545074	31545265	Intergenic	-8700	NM_015715	PLA2G3
chr3	124620241	124620432	Intergenic	-14192	NM_002213	ITGB5
chr10	104401692	104401883	Intergenic	-2465	NM_030912	TRIM8
chr3	38179873	38180064	promoter-TSS (NM_001172567)	-1	NM_001172567	MYD88
chr12	4430814	4431005	intron (NM_020375, intron 1 of 5)	550	NM_020375	C12orf5
chr9	101947037	101947228	Intergenic	37114	NR_024532	ALG2
chr3	115631324	115631515	intron (NM_002338, intron 3 of 6)	289268	NM_001130064	GAP43
chr1	220263087	220263278	promoter-TSS (NM_001286149)	13	NM_001286149	BPNT1
chr13	30009941	30010132	intron (NM_015233, intron 1 of 8)	7259	NM_015233	MTUS2
chr3	195586434	195586625	Intergenic	22737	NR_106887	MIR6829
chr11	35057540	35057731	Intergenic	94251	NR_039836	MIR1343
chr6	30571110	30571301	intron (NM_002714, intron 16 of 19)	13879	NM_002714	PPP1R10
chr17	64563366	64563557	intron (NM_002737, intron 3 of 16)	-219729	NR_030364	MIR634
chrX	85356935	85357126	Intergenic	-46425	NM_053281	DACH2
chr6	157940667	157940858	intron (NM_153746, intron 1 of 8)	-9402	NR_037463	MIR3692
chr12	98897932	98898123	promoter-TSS (NR_038383)	-394	NR_038383	LOC643770
chr3	49481567	49481758	Intergenic	-14905	NM_032316	NICN1
chr2	122994149	122994340	Intergenic	481123	NR_048556	TSN
chr17	60802956	60803147	intron (NM_001288780, intron 7 of 10)	4193	NR_036146	MIR548W
chr7	150118169	150118360	Intergenic	-12478	NR_034033	LINC00996
chr10	127849316	127849507	intron (NM_001288974, intron 3 of 18)	-187569	NR_102707	FANK1-AS1
chr19	46390027	46390218	promoter-TSS (NM_015649)	-746	NM_015649	IRF2BP1
chr12	33044943	33045134	intron (NM_001005242, intron 1 of 12)	4742	NM_004572	PKP2
chr1	94167253	94167444	intron (NM_001261408, intron 3 of 13)	-19954	NM_003567	BCAR3
chr11	96123368	96123559	promoter-TSS (NM_024725)	305	NM_003772	JRKL
chr2	153575547	153575738	intron (NM_152522, intron 1 of 3)	1235	NR_024526	ARL6IP6
chr11	94527818	94528009	intron (NM_130847, intron 1 of 12)	26405	NM_130847	AMOTL1
chr7	104624140	104624331	non-coding (NR_039981, exon 1 of 1)	7377	NR_039981	LINC01004
chr11	2926523	2926714	intron (NM_002555, intron 2 of 10)	-1443	NM_007105	SLC22A18AS
chr19	18434637	18434828	promoter-TSS (NM_012321)	-731	NM_001252129	LSM4
chr22	38143955	38144146	intron (NM_007032, intron 1 of 13)	1809	NM_007032	TRIOBP
chr9	112180448	112180639	promoter-TSS (NR_026918)	-480	NR_026918	PTPN3
chr11	46258760	46258951	Intergenic	-40334	NM_052854	CREB3L1
chr7	13818670	13818861	Intergenic	207374	NM_001163150	ETV1
chr3	45910591	45910782	intron (NM_001276378, intron 2 of 11)	-17310	NM_031200	CCR9
chr1	203776798	203776989	intron (NM_014827, intron 4 of 19)	10242	NM_001174108	ZBED6
chr15	92509158	92509349	intron (NM_001145044, intron 2 of 10)	112315	NM_001145044	SLCO3A1
chr2	99757128	99757319	promoter-TSS (NM_144706)	814	NM_182911	TSGA10
chr10	102027361	102027552	promoter-TSS (NM_018294)	-19	NM_018294	CWF19L1
chr11	33395735	33395926	Intergenic	115953	NM_001278162	HIPK3
chr20	58094538	58094729	Intergenic	-57931	NM_001199505	PHACTR3
chr22	30841243	30841434	Intergenic	19727	NM_016498	MTFP1
chr10	99334518	99334709	intron (NM_001129981, intron 1 of 7)	2357	NM_020349	ANKRD2
chr12	10874583	10874774	intron (NM_001145426, intron 1 of 8)	1275	NM_001145426	YBX3
chr3	66669911	66670102	Intergenic	-119161	NM_015541	LRIG1
chr22	27857545	27857736	Intergenic	339846	NM_002430	MN1
chr5	76163953	76164144	intron (NM_130772, intron 1 of 4)	18222	NM_130772	S100Z
chr16	47950886	47951077	Intergenic	229700	NM_033226	ABCC12
chr12	20782606	20782797	intron (NM_000921, intron 5 of 15)	57903	NM_001244683	PDE3A
chr14	105495668	105495859	Intergenic	-8338	NM_145701	CDCA4
chr1	161015552	161015743	promoter-TSS (NM_001276373)	122	NM_007122	USF1
chr11	61412937	61413128	Intergenic	30524	NR_002775	RPLP0P2
chr4	39640726	39640917	promoter-TSS (NM_174921)	-340	NM_174921	SMIM14
chr12	49075777	49075968	intron (NM_017822, intron 1 of 9)	163	NM_017822	KANSL2
chr15	75321914	75322105	intron (NM_021823, intron 2 of 5)	6082	NM_021823	PPCDC
chr16	56716379	56716570	promoter-TSS (NM_005952)	92	NM_005952	MT1X
chr19	18393487	18393678	TTS (NR_036155)	695	NR_036155	MIR3188
chr11	113561755	113561946	intron (NR_110046, intron 7 of 10)	15245	NR_110047	TMPRSS5
chr1	100817417	100817608	promoter-TSS (NM_033313)	-511	NM_003672	CDC14A
chr1	32782182	32782373	exon (NM_004964, exon 3 of 14)	19563	NM_023009	MARCKSL1
chr1	150664859	150665050	intron (NM_018178, intron 2 of 4)	4718	NM_018178	GOLPH3L
chr13	33692221	33692412	exon (NM_001243476, exon 12 of 18)	67900	NM_178007	STARD13
chr12	38710432	38710623	promoter-TSS (NM_001013620)	-30	NM_001013620	ALG10B
chr1	221651465	221651656	Intergenic	-141922	NR_024236	C1orf140
chr4	38347056	38347247	Intergenic	225576	NM_001253915	TBC1D1
chr16	75063809	75064000	intron (NM_032268, intron 1 of 4)	30989	NM_032268	ZNRF1
chr3	69435519	69435710	promoter-TSS (NM_015123)	-184	NM_015123	FRMD4B
chr14	54006281	54006472	Intergenic	386304	NR_110062	RP11-547D23.1
chr1	202284776	202284967	intron (NM_001017403, intron 17 of 17)	26223	NM_014176	UBE2T
chr11	77530571	77530762	intron (NM_016578, intron 1 of 15)	1214	NM_016578	RSF1
chr5	180649355	180649546	promoter-TSS (NM_201627)	183	NR_039781	MIR4638
chr11	82996954	82997145	5' UTR (NM_001286120, exon 1 of 7)	401	NM_001286120	CCDC90B
chr21	41239110	41239301	promoter-TSS (NM_006198)	-142	NM_006198	PCP4
chr1	156549966	156550157	intron (NM_001105669, intron 1 of 10)	542	NM_001105669	TTC24
chr10	48602218	48602409	Intergenic	-163175	NM_004962	GDF10
chr2	113507802	113507993	intron (NM_152515, intron 5 of 8)	14357	NM_152515	CKAP2L
chr11	69047797	69047988	Intergenic	-13730	NM_138768	MYEOV
chr7	39959298	39959489	Intergenic	-30566	NM_003718	CDK13
chr20	58639027	58639218	intron (NM_173644, intron 2 of 3)	8142	NM_173644	C20orf197
chr20	43299606	43299797	intron (NR_034104, intron 1 of 4)	679	NR_034104	RP11-445H22.3
chr2	101959043	101959234	Intergenic	33226	NR_049881	MIR5696
chr17	65348204	65348395	intron (NM_002816, intron 3 of 10)	14422	NM_174871	PSMD12
chr2	12443621	12443812	intron (NR_110196, intron 3 of 5)	296474	NR_110196	AC096559.1
chr2	3266344	3266535	intron (NM_003310, intron 3 of 8)	115214	NM_003310	TSSC1
chr15	64672839	64673030	intron (NR_109934, intron 2 of 3)	775	NM_001029989	KIAA0101
chr14	52243156	52243347	Intergenic	59250	NM_001267047	FRMD6
chr8	66776826	66777017	Intergenic	-22952	NM_001242318	PDE7A
chr2	101882614	101882805	intron (NM_017546, intron 4 of 6)	6802	NR_003070	SNORD89
chr1	244815886	244816077	promoter-TSS (NM_016076)	-371	NM_016076	DESI2
chr8	59095219	59095410	Intergenic	89346	NR_105005	LOC101929528
chr11	121335420	121335611	intron (NM_003105, intron 1 of 47)	12603	NM_003105	SORL1
chr4	108750908	108751099	intron (NM_001136258, intron 1 of 6)	5282	NM_001136258	SGMS2
chr8	59728004	59728195	exon (NM_014729, exon 7 of 9)	-155695	NM_003580	NSMAF
chr6	158453537	158453728	intron (NM_003898, intron 3 of 26)	15552	NM_001178088	SYNJ2
chr2	183368162	183368353	intron (NM_001003683, intron 2 of 14)	19079	NM_005019	PDE1A
chr17	61920571	61920762	promoter-TSS (NM_001098426)	-315	NM_001098426	SMARCD2
chr10	13545847	13546038	promoter-TSS (NM_001100912)	-966	NM_001100912	BEND7
chr1	24717790	24717981	intron (NM_178122, intron 2 of 7)	22377	NM_001199014	STPG1
chr16	89366987	89367178	intron (NR_045839, intron 5 of 9)	-20459	NM_001242885	AC137932.6
chr6	16277640	16277831	intron (NM_006877, intron 5 of 8)	38924	NM_006877	GMPR
chr11	120086384	120086575	intron (NM_178507, intron 1 of 3)	4732	NM_178507	OAF
chr15	86402031	86402222	Intergenic	-63937	NM_022480	KLHL25
chr14	71284465	71284656	Intergenic	-8672	NM_033141	MAP3K9
chr12	3634201	3634392	intron (NM_019854, intron 1 of 9)	33932	NM_019854	PRMT8
chr2	39193424	39193615	intron (NM_001145451, intron 15 of 15)	-6034	NR_028386	LOC375196
chr15	101729428	101729619	intron (NM_014918, intron 2 of 2)	62614	NM_014918	CHSY1
chr4	148440092	148440283	intron (NM_001166055, intron 2 of 5)	38118	NM_001957	EDNRA
chr14	76027298	76027489	Intergenic	-17547	NM_017791	FLVCR2
chr14	57784078	57784269	Intergenic	-48556	NM_006544	EXOC5
chr3	149196389	149196580	intron (NM_004617, intron 2 of 4)	4116	NM_004617	TM4SF4
chr2	12815592	12815783	Intergenic	-41311	NM_021643	TRIB2
chr14	71624866	71625057	Intergenic	-240093	NR_001276	SNORD56B
chr12	32150624	32150815	Intergenic	-3917	NR_046944	RNU6-78P
chr14	24583594	24583785	promoter-TSS (NM_001163484)	-217	NM_001163484	DCAF11
chr21	17179278	17179469	intron (NM_001283042, intron 7 of 24)	77029	NM_001283042	USP25
chr7	43342735	43342926	intron (NM_001287059, intron 2 of 27)	152336	NR_037508	MIR3943
chr11	33535185	33535376	Intergenic	-28597	NM_012194	KIAA1549L
chr3	187463322	187463513	promoter-TSS (NM_001706)	96	NM_001706	BCL6
chr2	12003894	12004085	Intergenic	-26877	NR_036226	MIR4262
chr9	102107232	102107423	Intergenic	30212	NR_102271	NAMA
chr4	104119035	104119226	intron (NM_001286734, intron 1 of 46)	436	NM_001813	CENPE
chr7	45182148	45182339	Intergenic	-15124	NM_005856	RAMP3
chr2	44223471	44223662	promoter-TSS (NM_133259)	-422	NM_133259	LRPPRC
chr16	68824255	68824446	intron (NM_004360, intron 2 of 15)	53155	NM_004360	CDH1
chr5	32723081	32723272	intron (NM_000908, intron 1 of 7)	11738	NM_001204375	NPR3
chr3	66661046	66661237	Intergenic	-110296	NM_015541	LRIG1
chr10	29815860	29816051	exon (NM_021738, exon 13 of 38)	18071	NR_030335	MIR604
chr8	130996646	130996837	intron (NR_046360, intron 1 of 14)	23958	NR_049826	MIR5194
chr18	21392141	21392332	intron (NM_198129, intron 13 of 74)	-60748	NM_001127718	LAMA3
chr1	15563390	15563581	Intergenic	-10283	NM_052929	FHAD1
chr2	106760196	106760387	intron (NM_001253875, intron 6 of 14)	-4954	NM_001253876	UXS1
chr2	8458390	8458581	intron (NR_034135, intron 2 of 8)	10064	NR_034135	LINC00299
chr11	8051535	8051726	Intergenic	-8550	NM_003320	TUB
chr2	179291515	179291706	intron (NR_110204, intron 2 of 4)	13224	NR_110204	AC009948.5
chr8	11338536	11338727	Intergenic	-12890	NM_001715	BLK
chr12	26164498	26164689	intron (NM_001164747, intron 2 of 5)	37905	NM_001164747	RASSF8
chr9	94249125	94249316	Intergenic	-63076	NM_005384	NFIL3
chr17	55952829	55953020	intron (NR_073495, intron 3 of 10)	-25491	NM_016070	MRPS23
chr2	146982581	146982772	Intergenic	-361949	NR_026904	PABPC1P2
chr9	125027402	125027593	promoter-TSS (NR_027125)	-354	NR_027126	RBM18
chr1	16408902	16409093	Intergenic	-8870	NM_182623	FAM131C
chr16	70640468	70640659	intron (NM_152456, intron 1 of 6)	-17332	NM_001172772	IL34
chr13	85310814	85311005	Intergenic	596172	NR_046871	LINC00333
chr12	57028888	57029079	intron (NM_013449, intron 1 of 28)	1180	NM_013449	BAZ2A
chr17	63194691	63194882	intron (NM_001081955, intron 13 of 18)	61330	NM_001165933	RGS9
chr1	152876522	152876713	Intergenic	-4422	NM_005547	IVL
chr11	59436843	59437034	promoter-TSS (NM_152716)	-427	NM_152716	PATL1
chr3	71924610	71924801	Intergenic	-90348	NM_001126128	PROK2
chr8	95247899	95248090	Intergenic	-18463	NM_001144663	CDH17
chr4	40987054	40987245	intron (NM_004307, intron 6 of 17)	-127940	NM_001166053	APBB2
chr2	121529251	121529442	Intergenic	-25521	NM_005270	GLI2
chr8	42029284	42029475	TTS (NM_006803)	18915	NM_001134296	AP3M2
chr4	15921774	15921965	Intergenic	18494	NM_005130	FGFBP1
chr7	12700147	12700338	Intergenic	-26210	NM_212460	ARL4A
chr1	60225196	60225387	intron (NM_001244714, intron 13 of 13)	-26323	NR_039861	MIR4711
chr7	80548184	80548375	5' UTR (NM_006379, exon 1 of 18)	388	NM_006379	SEMA3C
chr10	97016539	97016730	intron (NM_020992, intron 4 of 6)	34271	NM_020992	PDLIM1
chr12	118810779	118810970	promoter-TSS (NM_016281)	-124	NM_016281	TAOK3
chr8	77913091	77913282	promoter-TSS (NM_001079867)	94	NM_001172087	PEX2
chr8	12826079	12826270	intron (NM_020844, intron 1 of 4)	22991	NM_020844	KIAA1456
chr7	40261555	40261746	intron (NM_024728, intron 6 of 14)	87075	NM_001193312	SUGCT
chr20	23136706	23136897	Intergenic	-23528	NR_034149	LINC00656
chr11	68856904	68857095	3' UTR (NM_139075, exon 25 of 25)	40649	NM_139075	TPCN2
chr2	101925327	101925518	promoter-TSS (NM_173647)	-244	NM_173647	RNF149
chr3	67970432	67970623	intron (NR_109992, intron 6 of 6)	-70207	NM_001252216	FAM19A1
chr11	18343512	18343703	promoter-TSS (NM_001142307)	114	NM_007216	HPS5
chr11	2420514	2420705	Intergenic	-2914	NM_005706	TSSC4
chr15	83507110	83507301	Intergenic	28825	NM_001080435	WHAMM
chrX	57085026	57085217	Intergenic	62858	NM_001006683	SPIN2B
chr7	94284492	94284683	intron (NM_001099400, intron 1 of 10)	934	NM_003919	SGCE
chr4	8518097	8518288	Intergenic	-63772	NR_045511	GPR78
chr2	173125625	173125816	Intergenic	-158242	NM_004405	DLX2
chr3	134195168	134195359	Intergenic	-9312	NM_001042384	CEP63
chr1	9652032	9652223	intron (NM_001010866, intron 1 of 5)	3195	NM_001130924	TMEM201
chr3	142030981	142031172	intron (NM_019001, intron 41 of 41)	-86627	NM_001039547	GK5
chr14	75713421	75713612	Intergenic	-31965	NM_005252	FOS
chr1	161014766	161014957	promoter-TSS (NM_001276373)	-134	NM_001276373	USF1
chr1	110319524	110319715	Intergenic	-12975	NM_139053	EPS8L3
chr1	32599087	32599278	intron (NM_012316, intron 1 of 13)	25538	NM_012316	KPNA6
chr16	89227807	89227998	non-coding (NR_024347, exon 3 of 4)	2274	NR_024347	LINC00304
chr17	36908044	36908235	promoter-TSS (NM_002795)	-827	NM_002795	PSMB3
chr17	29826914	29827105	intron (NM_032932, intron 3 of 14)	-34892	NR_039877	MIR4724
chr13	45391367	45391558	Intergenic	-7696	NR_038433	LINC00330
chr14	23067860	23068051	intron (NM_022060, intron 1 of 6)	808	NM_022060	ABHD4
chr15	81516750	81516941	promoter-TSS (NM_172217)	-795	NM_172217	IL16
chr14	74925661	74925852	Intergenic	21151	NR_039858	MIR4709
chr5	30434536	30434727	Intergenic	-759131	NM_004932	CDH6
chr12	132349793	132349984	Intergenic	-29391	NM_003565	ULK1
chr2	36716282	36716473	intron (NM_016441, intron 7 of 16)	108955	NM_005102	FEZ2
chr2	134601961	134602152	Intergenic	-276025	NM_207481	NCKAP5
chr4	151806468	151806659	intron (NM_001199282, intron 17 of 56)	129856	NM_001199282	LRBA
chr14	53899107	53899298	Intergenic	279130	NR_110062	RP11-547D23.1
chr9	117041277	117041468	intron (NM_032888, intron 37 of 60)	-43931	NM_000607	ORM1
chr21	43146814	43147005	Intergenic	10313	NR_024028	LINC00112
chr6	32753728	32753919	Intergenic	-22493	NM_001198858	HLA-DQB2
chr8	100353970	100354161	intron (NM_017890, intron 19 of 61)	194893	NR_030329	MIR599
chr4	26180553	26180744	Intergenic	-140684	NM_203283	RBPJ
chr2	120165149	120165340	Intergenic	-24202	NM_183240	TMEM37
chr15	64648404	64648595	promoter-TSS (NM_022048)	-57	NM_022048	CSNK1G1
chr20	55450476	55450667	Intergenic	246213	NM_003222	TFAP2C
chr4	77421427	77421618	intron (NM_020859, intron 1 of 10)	65269	NM_020859	SHROOM3
chr3	64739741	64739932	intron (NR_030317, intron 1 of 3)	34153	NR_030317	MIR548A2
chr19	39902734	39902925	promoter-TSS (NM_022835)	-921	NM_022835	PLEKHG2
chr15	44798616	44798807	intron (NM_016396, intron 8 of 12)	30387	NR_034171	EIF3J-AS1
chr3	22605727	22605918	Intergenic	-638962	NM_152653	UBE2E2
chr14	36647707	36647898	Intergenic	-1945	NR_049735	PTCSC3
chr1	182838418	182838609	intron (NR_033302, intron 15 of 28)	30074	NR_033302	DHX9
chr7	120627759	120627950	promoter-TSS (NM_024913)	-897	NM_024913	CPED1
chr11	113060693	113060884	intron (NM_001076682, intron 2 of 19)	83835	NR_034101	NCAM1-AS1
chr19	16889693	16889884	intron (NM_001007525, intron 11 of 18)	-50421	NM_015260	SIN3B
chr1	156711102	156711293	promoter-TSS (NM_024540)	-274	NM_145729	MRPL24
chr11	67780735	67780926	intron (NM_001030010, intron 1 of 8)	3040	NM_001030010	ALDH3B1
chr1	160254681	160254872	intron (NR_036493, intron 1 of 6)	165	NM_001193644	PEX19
chr16	86421261	86421452	Intergenic	-42071	NR_024406	LINC00917
chr8	6259863	6260054	Intergenic	4111	NR_040040	LOC100287015
chr22	48232961	48233152	Intergenic	-205738	NR_033377	LINC00898
chr2	120041735	120041926	Intergenic	60446	NM_182915	STEAP3
chr12	4713915	4714106	promoter-TSS (NM_001282286)	-19	NM_001282285	DYRK4
chr10	73620219	73620410	Intergenic	-9232	NM_002778	PSAP
chr13	21654057	21654248	Intergenic	-18430	NM_014572	LATS2
chr11	4208212	4208403	promoter-TSS (NR_047550)	-75	NR_047550	LOC100506082
chr6	39769327	39769518	intron (NM_015345, intron 1 of 24)	8649	NM_015345	DAAM2
chr2	151780841	151781032	Intergenic	295525	NR_110247	AC104777.4
chr21	44917912	44918103	Intergenic	-19904	NR_026863	LINC00313
chr14	77342430	77342621	Intergenic	49800	NM_194287	C14orf166B
chr13	78711963	78712154	intron (NR_047001, intron 1 of 5)	83068	NR_047001	RNF219-AS1
chr3	130613477	130613668	5' UTR (NM_014382, exon 1 of 27)	138	NM_001001487	ATP2C1
chr14	24578082	24578273	Intergenic	-5729	NM_001163484	DCAF11
chr12	46779247	46779438	Intergenic	-12697	NM_018976	SLC38A2
chr19	38490215	38490406	intron (NM_015073, intron 1 of 21)	92442	NM_015073	SIPA1L3
chr8	59754684	59754875	intron (NM_014729, intron 4 of 8)	-182375	NM_003580	NSMAF
chr3	46537438	46537629	Intergenic	-1952	NM_031440	RTP3
chr10	98832725	98832916	intron (NM_003061, intron 4 of 36)	-29693	NR_038330	RP11-453E2.2
chr7	69848808	69848999	intron (NM_001127231, intron 4 of 17)	-748620	NM_022479	WBSCR17
chr17	19417309	19417500	Intergenic	-19763	NM_018242	SLC47A1
chr1	112298306	112298497	promoter-TSS (NM_198926)	18	NM_198926	FAM212B
chr13	49889284	49889475	intron (NM_030925, intron 8 of 8)	67332	NM_001193478	CDADC1
chrX	139015725	139015916	Intergenic	-9430	NR_030230	MIR505
chr12	1879060	1879251	intron (NM_024551, intron 2 of 7)	-50278	NM_001163925	LRTM2
chr7	129702894	129703085	Intergenic	-7360	NM_014997	KLHDC10
chr2	8221411	8221602	intron (NR_034135, intron 7 of 8)	-104561	NR_015405	LINC00298
chr9	33151301	33151492	intron (NM_001497, intron 1 of 5)	-15550	NR_108109	RP11-326F20.5
chr9	132332946	132333137	Intergenic	-38122	NM_001286796	NTMT1
chr6	41650047	41650238	Intergenic	43947	NM_005586	MDFI
chr10	105039865	105040056	intron (NM_032727, intron 1 of 2)	3040	NM_032727	INA
chr1	161972990	161973181	intron (NM_015441, intron 4 of 7)	20559	NM_015441	OLFML2B
chr19	50321281	50321472	promoter-TSS (NM_030973)	-160	NM_030973	MED25
chr20	35012481	35012672	intron (NM_014902, intron 1 of 11)	17132	NM_014902	DLGAP4
chr19	50269446	50269637	promoter-TSS (NM_130787)	-639	NM_130787	AP2A1
chr5	5146267	5146458	exon (NM_139056, exon 3 of 23)	5919	NM_139056	ADAMTS16
chr7	156686138	156686329	promoter-TSS (NM_022458)	-331	NM_022458	LMBR1
chr12	6960534	6960725	promoter-TSS (NM_003481)	-173	NM_031299	CDCA3
chr19	3451575	3451766	intron (NM_001245005, intron 7 of 9)	28870	NM_001136503	C19orf77
chr5	179802453	179802644	Intergenic	-22233	NM_005110	GFPT2
chr1	32166849	32167040	intron (NM_001856, intron 2 of 70)	2824	NM_001856	COL16A1
chr14	81713477	81713668	Intergenic	-25997	NM_201595	GTF2A1
chr8	111072606	111072797	Intergenic	-85742	NM_014379	KCNV1
chr11	67795521	67795712	3' UTR (NM_001161473, exon 10 of 10)	-2468	NM_002496	NDUFS8
chr9	73569622	73569813	intron (NM_001007471, intron 1 of 24)	-85743	NM_206944	TRPM3
chr17	57227261	57227452	intron (NM_182620, intron 1 of 3)	1226	NR_029842	MIR301A
chr9	81481868	81482059	Intergenic	278618	NR_109771	RP11-165H23.1
chr1	159184013	159184204	Intergenic	9059	NM_001122951	DARC
chr1	24496484	24496675	intron (NM_173064, intron 2 of 6)	17186	NM_173065	IFNLR1
chr3	134168151	134168342	Intergenic	11577	NR_039951	MIR4788
chr1	113258986	113259177	Intergenic	-1131	NM_005167	PPM1J
chr9	95433816	95434007	Intergenic	-1364	NM_022755	IPPK
chr9	130099111	130099302	intron (NR_104591, intron 11 of 26)	-60211	NR_073416	SLC2A8
chr5	6865939	6866130	Intergenic	-38000	NR_036242	MIR4278
chr1	28867327	28867518	Intergenic	-12107	NR_003109	TRNAU1AP
chr7	35304615	35304806	Intergenic	-10999	NM_001077653	TBX20
chr7	130930808	130930999	intron (NM_001145354, intron 2 of 18)	-81692	NM_013255	MKLN1
chr14	52482420	52482611	intron (NM_007361, intron 14 of 21)	26287	NM_016039	C14orf166
chr17	57171299	57171490	intron (NM_001005207, intron 2 of 24)	12872	NM_015294	TRIM37
chr3	66767912	66768103	Intergenic	-217162	NM_015541	LRIG1
chr15	67081572	67081763	Intergenic	80737	NM_001142861	SMAD6
chr5	34469039	34469230	Intergenic	-187299	NM_015577	RAI14
chr1	158982459	158982650	intron (NM_001206567, intron 1 of 10)	2872	NM_001206567	IFI16
chr12	4627691	4627882	intron (NM_020374, intron 7 of 13)	19851	NM_020374	C12orf4
chr2	74682007	74682198	promoter-TSS (NM_031288)	-48	NR_037849	INO80B-WBP1
chr11	96609802	96609993	Intergenic	-369856	NR_047481	JRKL-AS1
chr2	127541761	127541952	Intergenic	128345	NM_001256584	GYPC
chr16	46843050	46843241	intron (NM_001001436, intron 3 of 3)	21929	NM_001001436	C16orf87
chr5	137805144	137805335	TTS (NM_001964)	4058	NM_001964	EGR1
chr12	6833787	6833978	exon (NM_001164095, exon 2 of 8)	433	NM_001164093	COPS7A
chr5	153418688	153418879	promoter-TSS (NM_018691)	264	NM_001242336	MFAP3
chr1	201665640	201665831	intron (NR_046696, intron 2 of 2)	-22901	NR_049823	MIR5191
chr10	123811234	123811425	intron (NM_206861, intron 3 of 19)	62640	NM_206862	TACC2
chr20	50665844	50666035	Intergenic	142585	NM_018197	ZFP64
chr15	93447309	93447500	promoter-TSS (NR_036136)	-225	NR_036136	MIR3175
chr2	95636333	95636524	Intergenic	-23341	NR_037597	LOC442028
chr7	100043967	100044158	Intergenic	-9968	NM_145030	PPP1R35
chr4	77069726	77069917	promoter-TSS (NR_103782)	-153	NR_103781	NUP54
chr1	203881126	203881317	Intergenic	50481	NM_003094	SNRPE
chr5	39066005	39066196	intron (NM_152756, intron 2 of 37)	8410	NM_152756	RICTOR
chr2	9198264	9198455	Intergenic	-54483	NM_138799	MBOAT2
chr14	65061442	65061633	Intergenic	44917	NM_172365	PPP1R36
chr8	14121482	14121673	intron (NM_139167, intron 3 of 7)	589442	NR_029875	MIR383
chr16	2016054	2016245	promoter-TSS (NM_174903)	-726	NM_174903	RNF151
chr22	21399600	21399791	promoter-TSS (NR_027006)	-554	NR_027006	LOC400891
chrX	53321913	53322104	intron (NM_001111125, intron 1 of 14)	-11212	NM_015075	IQSEC2
chr1	208359160	208359351	intron (NM_025179, intron 3 of 31)	58410	NM_025179	PLXNA2
chr3	65546956	65547147	intron (NM_004742, intron 2 of 22)	-332440	NR_046575	MAGI1-AS1
chr1	154519008	154519199	intron (NM_001098475, intron 11 of 11)	12017	NM_017582	UBE2Q1
chr6	40276498	40276689	Intergenic	47152	NR_038887	LINC00951
chr6	109917260	109917451	intron (NM_001145128, intron 17 of 40)	95060	NM_001145128	AK9
chr6	37293557	37293748	intron (NM_017772, intron 12 of 12)	-28096	NM_003958	RNF8
chr3	31896668	31896859	intron (NM_017784, intron 3 of 11)	-126503	NM_001137674	ZNF860
chr1	154244963	154245154	promoter-TSS (NM_006118)	19	NM_001018837	HAX1
chr2	3382078	3382269	promoter-TSS (NM_003310)	-520	NM_003310	TSSC1
chr20	796760	796951	Intergenic	-17485	NM_001289145	FAM110A
chr1	20608281	20608472	Intergenic	-9036	NM_001039500	VWA5B1
chr15	42265064	42265255	promoter-TSS (NM_139265)	-404	NM_139265	EHD4
chr9	44227430	44227621	Intergenic	-159862	NR_046203	LINC01189
chr9	34675099	34675290	Intergenic	-12505	NM_006664	CCL27
chr12	72058001	72058192	promoter-TSS (NM_144982)	-347	NM_144982	ZFC3H1
chr7	22822276	22822467	Intergenic	40100	NM_019059	TOMM7
chr11	94046516	94046707	Intergenic	7808	NM_001199206	FOLR4
chr11	28697991	28698182	Intergenic	-198991	NR_107035	MIR8068
chr15	37312225	37312416	intron (NM_002399, intron 8 of 12)	-47218	NR_107030	MIR8063
chr11	71823135	71823326	promoter-TSS (NM_001278494)	48	NM_001278494	ANAPC15
chr14	53035629	53035820	intron (NM_001099652, intron 1 of 6)	15858	NM_001099652	GPR137C
chr14	34583995	34584186	Intergenic	-163806	NM_022073	EGLN3
chr2	178628530	178628721	intron (NM_001077358, intron 9 of 18)	124841	NM_001077196	PDE11A
chr11	27576948	27577139	intron (NR_033312, intron 2 of 8)	-40449	NR_107054	MIR8087
chr15	65563110	65563301	intron (NM_017851, intron 2 of 5)	15813	NM_017851	PARP16
chr7	102717386	102717577	intron (NM_001161010, intron 2 of 5)	2153	NM_001161013	ARMC10
chr4	40926550	40926741	intron (NM_001166050, intron 10 of 17)	-67436	NM_001166053	APBB2
chr1	155056590	155056781	intron (NM_004952, intron 1 of 4)	5337	NM_004952	EFNA3
chr19	51040934	51041125	intron (NM_001080457, intron 2 of 2)	-23082	NM_001024656	ASPDH
chr11	2094921	2095112	Intergenic	60423	NR_030158	MIR483
chr3	149989801	149989992	intron (NR_110186, intron 2 of 3)	33409	NR_110167	RP11-167H9.6
chr1	201511662	201511853	Intergenic	22725	NR_026667	RPS10P7
chr3	106094895	106095086	Intergenic	-507103	NM_170662	CBLB
chr2	121766654	121766845	Intergenic	211882	NM_005270	GLI2
chr6	42184425	42184616	intron (NM_018141, intron 1 of 6)	1113	NM_018141	MRPS10
chr1	44966316	44966507	intron (NM_018150, intron 2 of 14)	-44754	NR_049849	MIR5584
chr14	62554073	62554264	intron (NM_031914, intron 5 of 5)	-29907	NR_015358	LINC00643
chrX	9498917	9499108	intron (NM_005647, intron 2 of 17)	65811	NM_005647	TBL1X
chr19	42701516	42701707	Intergenic	20333	NR_073049	DEDD2
chr1	52520803	52520994	promoter-TSS (NM_001243767)	945	NR_046406	TXNDC12
chr10	69523536	69523727	Intergenic	-67682	NM_013266	CTNNA3
chr3	129712187	129712378	Intergenic	19046	NM_007117	TRH
chr2	8822969	8823160	intron (NM_002166, intron 2 of 2)	951	NM_002166	ID2
chr7	129007314	129007505	promoter-TSS (NM_001130723)	-555	NM_001130723	AHCYL2
chr4	55185136	55185327	Intergenic	89967	NM_006206	PDGFRA
chr10	81918430	81918621	intron (NM_001278408, intron 14 of 16)	26267	NM_001012973	PLAC9
chr12	119417645	119417836	Intergenic	-1560	NM_194286	SRRM4
chr11	6256448	6256639	promoter-TSS (NM_001098794)	-602	NM_001098794	FAM160A2
chr3	158362162	158362353	promoter-TSS (NM_024996)	-60	NM_024996	GFM1
chr9	71199434	71199625	Intergenic	-38011	NR_109769	RP11-274B18.2
chr6	30421399	30421590	Intergenic	-35689	NM_005516	HLA-E
chr15	90304241	90304432	Intergenic	-9796	NM_018670	MESP1
chr17	55906671	55906862	Intergenic	20667	NM_016070	MRPS23
chr8	121977725	121977916	Intergenic	-153511	NM_021021	SNTB1
chr1	156252744	156252935	promoter-TSS (NM_015327)	135	NR_026678	TMEM79
chr8	76529389	76529580	Intergenic	77281	NM_004133	HNF4G
chrX	25695441	25695632	Intergenic	-460924	NM_173699	MAGEB18
chr20	47611036	47611227	exon (NM_006420, exon 22 of 39)	-51652	NR_045796	CSE1L
chr1	162032592	162032783	Intergenic	-6894	NM_014697	NOS1AP
chr6	143772000	143772191	promoter-TSS (NM_182503)	177	NM_003630	PEX3
chr16	9058333	9058524	Intergenic	-1087	NM_003470	USP7
chr2	103136574	103136765	intron (NM_001011552, intron 9 of 11)	46907	NM_001011552	SLC9A4
[truncated: 5,051 more rows]

## Sheet: Table S3
Table S3: CSB occupancy common to cells with or without menadione treatment
Chr	Start	End	Annotation	Distance to TSS	Nearest PromoterID	Gene Name
chr12	10268584	10268749	TTS (NM_022570)	14202	NM_197947	CLEC7A
chr17	40785103	40785268	Intergenic	-23740	NR_026697	FAM134C
chr3	64924186	64924351	intron (NR_038264, intron 4 of 5)	218585	NR_030317	MIR548A2
chr19	56318153	56318318	intron (NM_145007, intron 6 of 11)	-29709	NM_134444	NLRP4
chr5	9144784	9144949	intron (NM_003966, intron 12 of 22)	-90859	NR_039779	MIR4636
chr14	50524492	50524657	Intergenic	-17972	NR_102736	RP11-58E21.3
chr3	68125100	68125265	intron (NM_001252216, intron 2 of 4)	71823	NM_213609	FAM19A1
chr2	205524259	205524424	intron (NM_205863, intron 1 of 21)	113825	NM_152526	PARD3B
chr9	113662499	113662664	intron (NM_001401, intron 3 of 3)	137784	NM_001401	LPAR1
chr9	6566559	6566724	intron (NM_000170, intron 15 of 24)	79051	NM_000170	GLDC
chr9	100446269	100446434	intron (NR_027302, intron 5 of 6)	13340	NR_027302	XPA
chr19	15038165	15038330	Intergenic	-14054	NM_012377	OR7C2
chr14	46666774	46666939	intron (NR_102701, intron 1 of 5)	133494	NR_102702	LINC00871
chr1	112158915	112159080	Intergenic	-3408	NM_002884	RAP1A
chr2	52515216	52515381	Intergenic	-1255624	NM_001135659	NRXN1
chr14	33409470	33409635	intron (NM_173159, intron 1 of 11)	1093	NM_001164749	NPAS3
chr12	111463776	111463941	Intergenic	-7970	NM_015267	CUX2
chr9	121574082	121574247	Intergenic	557575	NM_014618	BRINP1
chr2	9548983	9549148	intron (NM_004763, intron 4 of 6)	14578	NM_022334	ITGB1BP1
chr1	172399060	172399225	intron (NM_139240, intron 1 of 6)	9314	NM_139240	C1orf105
chr5	14874662	14874827	Intergenic	-2857	NM_054027	ANKH
chr17	15416404	15416569	intron (NM_145301, intron 5 of 5)	-45561	NM_001204477	CDRT4
chr4	75383758	75383923	Intergenic	72987	NM_001657	AREG
chr20	52408756	52408921	Intergenic	83410	NR_002189	SUMO1P1
chr8	15987496	15987661	intron (NM_138715, intron 8 of 9)	62722	NM_002445	MSR1
chr19	42249558	42249723	Intergenic	-9758	NM_002483	CEACAM6
chr10	78029986	78030151	intron (NM_032024, intron 4 of 5)	487549	NM_032024	C10orf11
chr5	17154869	17155034	intron (NR_027253, intron 2 of 2)	-61981	NM_001271606	BASP1
chr8	134910379	134910544	Intergenic	-326278	NM_173344	ST3GAL1
chr19	7831021	7831186	non-coding (NR_026707, exon 4 of 6)	3068	NM_001144906	CLEC4M
chr19	16671082	16671247	intron (NM_024881, intron 4 of 5)	12029	NM_024881	SLC35E1
chr4	38834069	38834234	intron (NM_006068, intron 1 of 1)	24287	NM_006068	TLR6
chr11	35029828	35029993	Intergenic	66526	NR_039836	MIR1343
chr1	27410699	27410864	Intergenic	70840	NR_046474	SLC9A1
chr16	34475090	34475255	Intergenic	-70410	NR_002837	UBE2MP1
chr4	100685086	100685251	Intergenic	-52813	NM_014395	DAPP1
chr9	100697461	100697626	intron (NM_018437, intron 3 of 4)	3132	NM_197978	HEMGN
chr12	11610855	11611020	Intergenic	-62439	NM_006248	PRB2
chr2	177043858	177044023	intron (NR_033979, intron 1 of 2)	-9367	NM_024501	HOXD1
chr22	47666334	47666499	Intergenic	216444	NR_109967	LOC101927722
chr11	64805434	64805599	intron (NM_147777, intron 6 of 6)	-2860	NM_013299	SAC3D1
chr8	11233644	11233809	intron (NR_026814, intron 1 of 6)	7815	NR_026814	C8orf12
chr3	72505196	72505361	Intergenic	-9504	NM_012234	RYBP
chr4	37557438	37557603	intron (NM_001104629, intron 1 of 3)	-28335	NM_018302	C4orf19
chr3	43212147	43212312	Intergenic	-64654	NM_032806	POMGNT2
chr1	14465761	14465926	Intergenic	389967	NM_001007257	PRDM2
chr1	174259396	174259561	intron (NM_014857, intron 10 of 20)	130926	NM_014857	RABGAP1L
chr16	81882799	81882964	intron (NM_002661, intron 2 of 32)	69982	NM_002661	PLCG2
chr18	8523162	8523327	Intergenic	-86199	NM_001025300	RAB12
chr17	42816355	42816520	intron (NM_025104, intron 9 of 14)	-20131	NM_002390	ADAM11
chr3	176688014	176688179	Intergenic	226952	NM_024665	TBL1XR1
chr12	30395125	30395290	Intergenic	434971	NM_001190995	IPO8
chr20	19852963	19853128	Intergenic	-14120	NM_001242581	RIN2
chr20	39883449	39883614	intron (NM_015035, intron 2 of 3)	45208	NM_015035	ZHX3
chr16	75791310	75791475	Intergenic	109757	NM_018975	TERF2IP
chr8	58254203	58254368	Intergenic	62183	NR_026772	LINC00588
chr5	11002432	11002597	intron (NM_001332, intron 18 of 21)	-241127	NM_004394	DAP
chr5	44836145	44836310	Intergenic	27200	NM_016640	MRPS30
chr5	8913695	8913860	Intergenic	73933	NR_109932	RP11-143A12.3
chr4	110384290	110384455	exon (NM_001042734, exon 2 of 23)	-29399	NR_039978	SEC24B-AS1
chr4	151547200	151547365	intron (NM_001199282, intron 37 of 56)	44205	NM_006439	MAB21L2
chr1	41388623	41388788	Intergenic	-56302	NM_001905	CTPS1
chr13	102333641	102333806	intron (NM_004791, intron 7 of 10)	191420	NM_001271756	ITGBL1
chr15	73453031	73453196	intron (NM_002499, intron 5 of 28)	108288	NM_001172624	NEO1
chr12	32308972	32309137	intron (NM_001003398, intron 1 of 8)	48869	NM_001714	BICD1
chr18	19893568	19893733	Intergenic	104228	NM_172241	CTAGE1
chr14	33905114	33905279	intron (NM_001164749, intron 4 of 11)	496737	NM_001164749	NPAS3
chr15	83437220	83437385	intron (NM_001007122, intron 9 of 12)	12605	NR_003011	SCARNA15
chr11	121630070	121630235	Intergenic	307240	NM_003105	SORL1
chr5	52320479	52320644	intron (NR_073107, intron 1 of 28)	35405	NR_073104	ITGA2
chr4	98586399	98586564	intron (NM_174952, intron 10 of 10)	298404	NR_102713	STPG2-AS1
chr1	19149814	19149979	Intergenic	36259	NM_152232	TAS1R2
chr12	51837512	51837677	intron (NM_001039960, intron 2 of 24)	18693	NM_001258403	SLC4A8
chr1	11768673	11768838	intron (NM_198545, intron 2 of 6)	16974	NM_198545	DRAXIN
chr17	53286963	53287128	Intergenic	-55276	NM_002126	HLF
chr14	61400860	61401025	intron (NM_001177963, intron 6 of 6)	46840	NM_020810	TRMT5
chr3	191411867	191412032	Intergenic	232997	NM_001083308	PYDC2
chr8	749517	749682	intron (NR_073466, intron 1 of 3)	61994	NR_073397	ERICH1-AS1
chr7	136700786	136700951	exon (NM_000739, exon 4 of 4)	112954	NR_030165	MIR490
chr3	66779192	66779357	Intergenic	-228429	NM_015541	LRIG1
chr8	127522975	127523140	Intergenic	47654	NM_174911	FAM84B
chr7	48210376	48210541	promoter-TSS (NM_152701)	-599	NM_152701	ABCA13
chr6	110065035	110065200	intron (NM_014845, intron 10 of 22)	52693	NM_014845	FIG4
chr14	54001786	54001951	Intergenic	381796	NR_110062	RP11-547D23.1
chr8	126978203	126978368	Intergenic	-14844	NR_038447	LINC00861
chr2	26848982	26849147	intron (NM_001029881, intron 3 of 6)	15147	NM_001029881	CIB4
chr15	57823837	57824002	exon (NM_001252335, exon 15 of 20)	-60183	NR_104371	GCOM1
chrX	84181329	84181494	Intergenic	-7746	NR_024062	UBE2DNL
chr5	13516426	13516591	Intergenic	428081	NM_001369	DNAH5
chr13	111617724	111617954	Intergenic	-50385	NM_017664	ANKRD10
chr5	65089209	65089374	intron (NM_020726, intron 9 of 12)	71268	NM_020726	NLN
chr14	42610328	42610493	Intergenic	533646	NM_152447	LRFN5
chr11	2981640	2981805	intron (NM_005969, intron 8 of 15)	3401	NR_002982	SNORA54
chr10	79666103	79666268	intron (NM_004747, intron 1 of 31)	20163	NM_004747	DLG5
chr19	28228733	28228898	Intergenic	56033	NR_027301	LINC00662
chr12	4687853	4688018	Intergenic	-11303	NM_003845	DYRK4
chr3	70443520	70443685	Intergenic	394707	NR_110000	RP11-460N16.1
chr3	30586501	30586666	Intergenic	-61411	NM_003242	TGFBR2
chr5	24361067	24361232	Intergenic	283936	NM_006727	CDH10
chr5	11180623	11180788	intron (NM_001332, intron 11 of 21)	408324	NM_001288715	CTNND2
chr1	102485635	102485800	Intergenic	-22927	NM_001288823	OLFM3
chr7	4754431	4754596	intron (NM_001037165, intron 1 of 8)	32583	NM_001037165	FOXK1
chr8	41115863	41116028	Intergenic	51045	NM_003012	SFRP1
chr2	69657929	69658094	intron (NM_015700, intron 2 of 7)	6749	NM_001002756	NFU1
chr6	12770667	12770832	intron (NM_030948, intron 4 of 14)	53712	NM_030948	PHACTR1
chr2	176703887	176704052	Intergenic	163049	NM_030650	KIAA1715
chr14	33743229	33743394	intron (NM_173159, intron 3 of 11)	334852	NM_001164749	NPAS3
chr9	77565081	77565246	intron (NM_017998, intron 1 of 1)	2639	NM_017998	C9orf40
chr14	71188534	71188699	TTS (NM_033141)	61553	NM_001284231	MAP3K9
chr4	157154642	157154807	Intergenic	-279676	NM_001334	CTSO
chr1	38677453	38677618	intron (NR_038928, intron 2 of 3)	2904	NR_038928	RP11-214L19.1
chr2	174100175	174100340	intron (NM_016653, intron 14 of 19)	46507	NR_033882	MLK7-AS1
chr6	52586633	52586798	Intergenic	23242	NR_033760	GSTA7P
chr6	88473927	88474092	Intergenic	-62024	NM_018064	AKIRIN2
chr2	113551882	113552047	Intergenic	-8993	NM_000575	IL1A
chr14	24141528	24141693	Intergenic	36037	NM_182908	DHRS2
chr10	24868959	24869124	Intergenic	113607	NM_001282770	KIAA1217
chr1	35055454	35055619	Intergenic	-165112	NM_005268	GJB5
chr6	12121878	12122043	exon (NM_002114, exon 4 of 9)	109236	NM_002114	HIVEP1
chr2	121409408	121409573	Intergenic	-145377	NM_005270	GLI2
chr15	59505998	59506163	intron (NM_004998, intron 12 of 27)	7065	NM_033195	LDHAL6B
chr11	117480977	117481142	intron (NM_020693, intron 3 of 32)	186917	NM_020693	DSCAML1
chr12	4849925	4850090	intron (NM_017417, intron 3 of 10)	20255	NM_017417	GALNT8
chr8	104548936	104549101	intron (NM_001100117, intron 1 of 23)	36042	NM_001100117	RIMS2
chr15	83955929	83956094	Intergenic	-2543	NM_001717	BNC1
chr20	54939481	54939646	intron (NM_080821, intron 1 of 2)	5580	NM_080821	FAM210B
chr19	36937807	36937972	3' UTR (NM_001145343, exon 5 of 5)	25813	NR_033748	LOC644189
chr1	36683523	36683688	Intergenic	-6412	NM_005119	THRAP3
chr9	80598358	80598523	intron (NM_002072, intron 1 of 6)	47925	NM_002072	GNAQ
chr21	32880124	32880289	intron (NM_003253, intron 1 of 28)	51084	NM_003253	TIAM1
chr20	19432032	19432197	intron (NM_020689, intron 2 of 16)	-166874	NR_024564	RP5-1027G4.3
chr14	59781080	59781245	intron (NM_001270520, intron 3 of 24)	51003	NM_014992	DAAM1
chr9	99814257	99814422	Intergenic	-12414	NM_001201575	CTSV
chr2	161077020	161077185	Intergenic	-20278	NM_001282353	ITGB6
chr3	122574014	122574179	intron (NM_032839, intron 5 of 8)	-31264	NR_024618	LOC100129550
chr17	74507286	74507451	Intergenic	-9859	NM_024599	RHBDF2
chr20	42708503	42708668	Intergenic	107633	NM_175913	JPH2
chr20	19093857	19094022	Intergenic	-99351	NM_020689	SLC24A3
chr19	50326554	50326719	intron (NM_030973, intron 3 of 17)	5100	NM_030973	MED25
chr19	31363251	31363416	Intergenic	-277450	NR_026894	DKFZp566F0947
chr14	72134927	72135092	intron (NM_001284245, intron 7 of 20)	80721	NM_001284247	SIPA1L1
chr7	44774413	44774578	Intergenic	-14035	NM_031449	ZMIZ2
chr2	12797960	12798125	Intergenic	-58956	NR_027303	TRIB2
chr12	4137049	4137214	Intergenic	-154517	NM_001286522	PARP11
chr17	58800191	58800356	intron (NM_017679, intron 5 of 23)	45101	NM_017679	BCAS3
chr17	35305372	35305537	promoter-TSS (NM_012138)	-721	NM_012138	AATF
chr14	35226002	35226167	intron (NM_182648, intron 24 of 25)	-42055	NR_028131	CFL2
chr7	131635534	131635699	Intergenic	-394240	NM_005397	PODXL
chr7	38885930	38886095	intron (NM_014396, intron 4 of 28)	62788	NM_014396	VPS41
chr18	56247734	56247899	intron (NM_052947, intron 3 of 12)	48373	NM_052947	ALPK2
chr17	14355174	14355339	Intergenic	148199	NR_026880	MGC12916
chr12	30453233	30453398	Intergenic	376863	NM_001190995	IPO8
chr8	52316031	52316196	intron (NM_144651, intron 17 of 22)	405892	NM_144651	PXDNL
chr14	29780074	29780239	Intergenic	394452	NR_039672	MIR548AI
chr5	17720033	17720198	Intergenic	-332696	NR_033975	LOC401177
chr7	51844609	51844774	Intergenic	-460176	NM_001287436	COBL
chr20	35742525	35742690	intron (NM_152503, intron 18 of 23)	-18204	NM_002895	RBL1
chr4	122799831	122799996	TTS (NM_001130698)	-8261	NM_176824	BBS7
chr8	124589700	124589865	Intergenic	-36289	NM_058229	FBXO32
chr3	106903101	106903266	intron (NR_028303, intron 1 of 3)	56302	NR_028303	LINC00882
chr16	12782555	12782720	intron (NM_001099455, intron 2 of 2)	-31541	NR_039869	MIR4718
chr1	55807049	55807214	Intergenic	115817	NR_039618	MIR4422
chr8	102489318	102489483	Intergenic	-15268	NM_024915	GRHL2
chr11	87542375	87542540	Intergenic	366178	NM_022337	RAB38
chr3	131387783	131387948	intron (NM_153429, intron 8 of 16)	-166005	NM_007208	MRPL3
chr9	72400340	72400505	Intergenic	-25546	NM_001099666	PTAR1
chr8	55439379	55439544	Intergenic	68966	NM_022454	SOX17
chr13	27531338	27531503	Intergenic	-196498	NM_005288	GPR12
chr14	36260374	36260539	intron (NM_194301, intron 1 of 39)	17894	NR_104269	RALGAPA1P
chr9	109637943	109638108	intron (NM_021224, intron 1 of 12)	12647	NM_021224	ZNF462
chr7	65272845	65273010	Intergenic	-37130	NR_038378	LOC441242
chr22	39683720	39683885	Intergenic	26114	NR_000028	SNORD83B
chr2	71271313	71271478	Intergenic	20190	NR_002185	OR7E91P
chr13	35110018	35110183	intron (NR_047036, intron 1 of 2)	104722	NR_047036	LINC00457
chr13	28253936	28254101	Intergenic	58102	NM_152705	POLR1D
chr9	118999061	118999226	intron (NM_002581, intron 7 of 21)	83072	NM_002581	PAPPA
chr9	37879160	37879325	non-coding (NR_024872, exon 5 of 5)	25108	NR_024872	SLC25A51
chr4	16592323	16592488	intron (NM_001290, intron 3 of 7)	31249	NR_049865	MIR548AX
chr6	63793622	63793787	Intergenic	236178	NM_001143940	LGSN
chr6	44472683	44472848	Intergenic	69387	NR_039785	MIR4642
chr2	86718323	86718488	intron (NM_001146688, intron 25 of 25)	49821	NM_001146688	KDM3A
chr1	109497899	109498064	intron (NM_015127, intron 1 of 11)	-4911	NM_001278202	CLCC1
chr9	33128275	33128440	intron (NM_001497, intron 2 of 5)	-38589	NR_108110	RP11-326F20.5
chrX	53585618	53585783	exon (NM_031407, exon 59 of 84)	-1465	NR_029484	MIRLET7F2
chr1	20142318	20142483	promoter-TSS (NM_019062)	-629	NM_019062	RNF186
chr20	35109707	35109872	intron (NM_183006, intron 1 of 6)	19647	NM_183006	DLGAP4
chr1	101830639	101830804	Intergenic	-24270	NR_046482	RNU6-31P
chr2	36641892	36642057	intron (NM_016441, intron 2 of 16)	58604	NM_016441	CRIM1
chr2	152766136	152766301	intron (NM_001005746, intron 2 of 13)	64267	NM_001005747	CACNB4
chr12	3715979	3716144	Intergenic	115697	NM_019854	PRMT8
chr21	39243486	39243651	intron (NM_002240, intron 1 of 3)	45173	NM_002240	KCNJ6
chr14	53494249	53494414	Intergenic	-76516	NM_001135000	FERMT2
chr8	140155184	140155349	Intergenic	-229030	NM_152888	COL22A1
chr8	123849619	123849784	intron (NM_014943, intron 1 of 3)	55800	NM_014943	ZHX2
chr8	123861950	123862115	intron (NM_014943, intron 1 of 3)	68131	NM_014943	ZHX2
chr17	76554510	76554675	intron (NM_173628, intron 13 of 80)	18884	NM_173628	DNAH17
chr1	213745183	213745348	Intergenic	-352827	NR_046189	LINC00538
chr6	57333759	57333924	intron (NM_000947, intron 7 of 14)	151426	NM_001282487	PRIM2
chr3	129092875	129093040	Intergenic	23234	NR_002992	SNORA7B
chr10	128854089	128854254	intron (NM_001380, intron 22 of 51)	140251	NM_001039762	FAM196A
chr3	104797596	104797761	Intergenic	-287879	NM_001627	ALCAM
chr15	89625585	89625750	Intergenic	-5714	NM_007011	ABHD2
chr20	36214306	36214471	Intergenic	37133	NR_047461	LINC00489
chr2	95743685	95743850	Intergenic	43987	NM_031902	MRPS5
chr20	30377021	30377186	intron (NM_012112, intron 12 of 17)	-30075	NM_033118	MYLK2
chr6	161607207	161607372	intron (NM_020133, intron 2 of 8)	-24275	NR_024277	AGPAT4-IT1
chr2	28311656	28311821	intron (NM_001261840, intron 6 of 11)	92504	NR_036230	MIR4263
chr20	7731924	7732089	Intergenic	189087	NM_017545	HAO1
chr1	235097576	235097741	Intergenic	193594	NR_002956	SNORA14B
chr8	26495267	26495432	intron (NM_001386, intron 8 of 13)	59428	NM_001244604	DPYSL2
chr2	12437207	12437372	intron (NR_110196, intron 3 of 5)	290047	NR_110198	AC096559.1
chr2	8716290	8716455	intron (NR_110257, intron 4 of 5)	7550	NR_110257	AC011747.4
chr17	55763338	55763503	Intergenic	59270	NM_001282544	CCDC182
chr2	18823190	18823355	Intergenic	-52426	NM_001199104	NT5C1B-RDH14
chr3	186720273	186720438	intron (NM_173216, intron 2 of 7)	-19310	NM_003032	ST6GAL1
chr11	68997562	68997727	Intergenic	-58614	NR_104161	RP11-554A11.8
chr8	20359237	20359402	Intergenic	226035	NR_047509	LZTS1-AS1
chr2	68348238	68348403	Intergenic	36358	NR_046234	WDR92
chr2	102093840	102094005	Intergenic	-2757	NM_001145664	RFX8
chr12	19735165	19735330	Intergenic	141732	NM_001267043	AEBP2
chr4	149160334	149160499	intron (NM_001166104, intron 3 of 7)	203256	NM_000901	NR3C2
chr8	18355098	18355263	Intergenic	106425	NM_000015	NAT2
chr8	103860249	103860414	intron (NM_148174, intron 2 of 11)	16066	NM_148174	AZIN1
chr17	66351324	66351489	intron (NM_001267727, intron 5 of 11)	-58358	NM_001278433	PRKAR1A
chr13	101394824	101394989	intron (NR_047687, intron 2 of 7)	34327	NR_047687	NALCN-AS1
chr14	38023464	38023629	Intergenic	40779	NM_004496	FOXA1
chr8	124070497	124070662	Intergenic	-14341	NM_145647	TBC1D31
chr5	5755981	5756146	Intergenic	333277	NM_015325	KIAA0947
chr7	34017636	34017801	intron (NM_133468, intron 7 of 15)	73195	NM_133468	BMPER
chr8	108209469	108209634	Intergenic	300703	NM_001146	ANGPT1
chr17	75872230	75872395	Intergenic	7857	NR_028337	FLJ45079
chr4	54228429	54228594	intron (NM_152540, intron 1 of 8)	3731	NM_152540	SCFD2
chr22	50295269	50295434	Intergenic	16755	NM_024105	ALG12
chr17	67570872	67571037	Intergenic	-19174	NR_109971	AC003051.1
chr18	19818869	19819034	Intergenic	69547	NM_005257	GATA6
chr20	19417499	19417664	intron (NM_020689, intron 2 of 16)	-152341	NR_024564	RP5-1027G4.3
chr20	29848463	29848628	Intergenic	3078	NM_001037730	DEFB115
chr19	44087752	44087917	TTS (NM_001007561)	3138	NM_001193622	PINLYP
chr13	56489890	56490055	Intergenic	741383	NR_049804	MIR5007
chr11	104033713	104033878	intron (NM_025208, intron 1 of 6)	1232	NM_025208	PDGFD
chr19	7171343	7171508	intron (NM_001079817, intron 5 of 20)	101954	NM_024341	ZNF557
chr15	36029512	36029677	intron (NR_038251, intron 2 of 2)	-189463	NR_039735	MIR4510
chr13	74817934	74818099	Intergenic	-109950	NM_007249	KLF12
chr3	69391402	69391567	intron (NM_015123, intron 1 of 22)	43946	NM_015123	FRMD4B
chr3	176185902	176186067	Intergenic	167336	NR_109968	RP11-71G7.1
chr20	30488344	30488509	intron (NM_001008409, intron 4 of 14)	29921	NM_001008409	TTLL9
chr3	58069360	58069525	intron (NM_001164319, intron 4 of 44)	75315	NM_001164318	FLNB
chr11	70695383	70695548	intron (NM_012309, intron 8 of 22)	-13430	NR_073536	SHANK2-AS3
chr10	17459165	17459330	intron (NM_001004470, intron 2 of 7)	30312	NR_034129	ST8SIA6-AS1
chr17	14068861	14069026	intron (NM_001303, intron 5 of 6)	71207	NM_001007530	CDRT15
chr19	54921606	54921771	Intergenic	-4917	NM_001005367	TTYH1
chr8	144536848	144537013	intron (NM_015117, intron 9 of 11)	-24328	NM_201589	MAFA
chr3	58635182	58635347	intron (NM_138805, intron 3 of 9)	17297	NM_138805	FAM3D
chr2	150967188	150967353	Intergenic	376939	NM_001254738	RND3
chr4	157247584	157247749	Intergenic	-372618	NM_001334	CTSO
chr14	85911109	85911274	Intergenic	50932	NR_102738	LINC00911
chr20	10670107	10670272	Intergenic	-15495	NM_000214	JAG1
chr16	84217391	84217556	intron (NM_139353, intron 2 of 14)	3203	NM_001243158	TAF1C
chr12	28777000	28777165	Intergenic	366949	NM_018318	CCDC91
chr20	40341554	40341719	Intergenic	-94503	NM_032221	CHD6
chr10	116608464	116608629	intron (NM_001135051, intron 13 of 16)	27043	NM_020940	FAM160B1
chr3	188852260	188852425	Intergenic	-37421	NM_198485	TPRG1
chr6	13992943	13993108	Intergenic	67601	NM_001165033	RNF182
chr1	165609345	165609510	intron (NM_004528, intron 1 of 5)	9317	NM_004528	MGST3
chr9	116458447	116458612	Intergenic	102095	NM_001276262	RGS3
chr1	28040686	28040851	Intergenic	-11722	NM_001143912	FAM76A
chr2	42345228	42345393	Intergenic	-51180	NM_019063	EML4
chr10	79641418	79641583	intron (NM_004747, intron 1 of 31)	44848	NM_004747	DLG5
chr20	44541831	44541996	promoter-TSS (NM_001242920)	-910	NM_182676	PLTP
chr7	52456420	52456585	Intergenic	-646847	NM_182595	POM121L12
chr3	38342075	38342240	Intergenic	-5288	NM_004803	SLC22A14
chr10	95875605	95875770	intron (NM_001165979, intron 1 of 31)	26904	NM_001165979	PLCE1
chr13	108585286	108585451	Intergenic	-65908	NM_001080396	FAM155A
chr18	61455843	61456008	intron (NM_001261831, intron 2 of 6)	10914	NM_001261830	SERPINB7
chr2	166113551	166113716	intron (NM_001040142, intron 1 of 26)	17721	NM_001040142	SCN2A
chr11	60086586	60086751	Intergenic	-13496	NR_106758	MIR6503
chr15	39869208	39869373	Intergenic	-3990	NM_003246	THBS1
chr1	173456428	173456593	intron (NM_004905, intron 4 of 4)	10024	NM_004905	PRDX6
chr8	20382022	20382187	Intergenic	248820	NR_047509	LZTS1-AS1
chr13	36746639	36746804	intron (NM_001198910, intron 14 of 15)	-41207	NM_004734	DCLK1
chr9	109178030	109178195	Intergenic	-185097	NR_107048	MIR8081
chr8	124266805	124266970	exon (NM_001017926, exon 3 of 4)	-13249	NM_032847	C8orf76
chr14	23837237	23837402	Intergenic	-2477	NM_001277174	EFS
chr19	57883438	57883603	intron (NM_173631, intron 3 of 3)	8629	NM_173631	ZNF547
chr22	42190643	42190808	intron (NM_152513, intron 28 of 30)	-5953	NM_024821	CCDC134
chr2	103016591	103016756	Intergenic	-18581	NM_003853	IL18RAP
chr17	37417529	37417694	3' UTR (NM_001184906, exon 14 of 14)	-35571	NM_198993	STAC2
chr3	134600053	134600218	intron (NM_004441, intron 1 of 15)	86036	NM_004441	EPHB1
chr7	98177037	98177202	Intergenic	-69478	NM_002523	NPTX2
chr2	42289518	42289683	Intergenic	14439	NM_138370	PKDCC
chr4	74128855	74129020	Intergenic	-4435	NM_032217	ANKRD17
chr2	201175096	201175261	intron (NM_001282744, intron 1 of 12)	1505	NM_001282744	SPATS2L
chr3	186152223	186152388	Intergenic	59145	NR_033844	RP11-48F14.1
chr14	33722847	33723012	intron (NM_173159, intron 3 of 11)	314470	NM_001164749	NPAS3
chr11	109117927	109118092	Intergenic	-174837	NM_207645	C11orf87
chr19	49075094	49075259	intron (NM_177973, intron 1 of 6)	-3817	NM_004605	SULT2B1
chr1	9331728	9331893	TTS (NM_004285)	-21131	NM_025106	SPSB1
chr22	46801478	46801643	intron (NM_014246, intron 9 of 34)	70262	NM_018006	TRMU
chr6	150574317	150574482	Intergenic	110211	NM_030949	PPP1R14C
chr14	72043076	72043241	intron (NM_001284245, intron 1 of 20)	-9840	NM_001284246	SIPA1L1
chr1	24641856	24642021	Intergenic	-3874	NM_198173	GRHL3
chr19	5209005	5209170	intron (NM_130854, intron 30 of 32)	131727	NM_002850	PTPRS
chr4	21566321	21566486	intron (NM_147182, intron 2 of 8)	-20124	NM_001035004	KCNIP4
chr5	68725276	68725441	intron (NM_001038603, intron 3 of 6)	14419	NM_001038603	MARVELD2
chr18	43289619	43289784	Intergenic	-14391	NM_015865	SLC14A1
chr16	10823018	10823183	Intergenic	-14543	NM_002484	NUBP1
chr18	59544313	59544478	intron (NM_173557, intron 1 of 1)	15909	NM_173557	RNF152
chr20	50851016	50851181	Intergenic	-42574	NM_018197	ZFP64
chr13	50742982	50743147	intron (NR_109974, intron 2 of 6)	-3090	NR_002183	ST13P4
chr6	161827774	161827939	intron (NM_013988, intron 6 of 8)	-132749	NM_020133	AGPAT4
chr14	32399238	32399403	Intergenic	146585	NR_027263	ARHGAP5-AS1
chr20	47319425	47319590	intron (NM_020820, intron 6 of 39)	124913	NM_020820	PREX1
chr3	15733717	15733882	intron (NM_015199, intron 17 of 27)	64259	NM_001195099	ANKRD28
chr8	55066103	55066268	Intergenic	18404	NM_014175	MRPL15
chr3	66822849	66823014	Intergenic	-225796	NM_032505	KBTBD8
chr2	62654239	62654404	Intergenic	79283	NM_198276	TMEM17
chr8	101683575	101683740	Intergenic	-21764	NM_152628	SNX31
chr10	120599221	120599386	Intergenic	-84545	NM_153810	CACUL1
chr4	72875717	72875882	Intergenic	-21722	NM_004885	NPFFR2
chr16	17609694	17609859	Intergenic	-45038	NM_022166	XYLT1
chr8	95977142	95977307	Intergenic	-15609	NM_033285	TP53INP1
chr19	41007745	41007910	intron (NM_020971, intron 7 of 35)	-28568	NM_025213	SPTBN4
chr5	45879629	45879794	Intergenic	-183491	NM_021072	HCN1
chr5	13047280	13047445	Intergenic	472393	NR_033383	LINC01194
chr16	17155187	17155352	Intergenic	409469	NM_022166	XYLT1
chr2	134219159	134219324	intron (NM_207363, intron 3 of 19)	-23029	NR_107007	MIR7853
chr7	105936700	105936865	Intergenic	-11144	NM_005746	NAMPT
chr1	205168303	205168468	intron (NM_015375, intron 1 of 12)	12342	NM_199462	DSTYK
chr10	127986539	127986704	intron (NM_001288974, intron 2 of 18)	90506	NM_001288974	ADAM12
chr9	94262836	94263001	Intergenic	-76774	NM_005384	NFIL3
chr15	42687345	42687510	intron (NM_024344, intron 8 of 22)	-7161	NM_173088	CAPN3
chr6	44407485	44407650	intron (NM_001253, intron 14 of 15)	4189	NR_039785	MIR4642
chr16	73820697	73820862	Intergenic	400075	NR_038234	RP11-140I24.1
chr19	16387973	16388138	Intergenic	-47596	NM_016270	KLF2
chr3	192625575	192625740	intron (NM_178496, intron 1 of 1)	10293	NM_178496	MB21D2
chr5	87323133	87323298	Intergenic	241481	NM_001289008	TMEM161B
chr4	122135181	122135346	intron (NM_001244764, intron 2 of 12)	2519	NM_001128843	TNIP3
chr11	8714749	8714914	TTS (NM_139157)	7845	NR_002977	SNORA45
chr3	44951622	44951787	exon (NM_003241, exon 11 of 14)	35606	NM_003241	TGM4
chr1	207065798	207065963	Intergenic	-4908	NM_001185157	IL24
chr11	34377227	34377392	intron (NM_145804, intron 1 of 16)	2246	NM_145804	ABTB2
chr4	36638753	36638918	Intergenic	353191	NM_001170700	DTHD1
chr11	17618263	17618428	intron (NM_001277269, intron 28 of 54)	49425	NM_001277269	OTOG
chr5	151496975	151497140	intron (NR_109876, intron 1 of 2)	158598	NR_109876	CTB-12O2.1
chr1	121402039	121402204	Intergenic	141211	NR_003955	EMBP1
chr2	127618840	127619005	Intergenic	205411	NM_002101	GYPC
chr14	41205892	41206057	Intergenic	-217942	NR_109757	LOC644919
chr1	154545916	154546081	intron (NM_000748, intron 5 of 5)	5741	NM_000748	CHRNB2
chr1	28066862	28067027	intron (NM_001143912, intron 5 of 9)	14454	NM_152660	FAM76A
chr16	3745210	3745375	intron (NM_016292, intron 1 of 17)	22306	NM_016292	TRAP1
chr20	57704783	57704948	Intergenic	-61210	NM_178457	ZNF831
chr4	153977578	153977743	Intergenic	-96610	NM_001130067	TRIM2
chr1	119544876	119545041	Intergenic	-12779	NM_152380	TBX15
chr14	51223462	51223627	exon (NM_020921, exon 18 of 31)	74295	NM_182946	NIN
chrX	84441506	84441671	Intergenic	-57409	NM_021998	ZNF711
chr2	119144671	119144836	Intergenic	215789	NR_110272	LOC101927709
chr11	107991273	107991438	promoter-TSS (NM_000019)	-903	NM_000019	ACAT1
chr20	42318255	42318420	intron (NM_002466, intron 5 of 13)	22678	NM_002466	MYBL2
chr4	6722400	6722565	Intergenic	4640	NM_018366	BLOC1S4
chr20	36854326	36854491	intron (NM_001029864, intron 7 of 13)	-34169	NR_104170	LOC149684
chr19	58499715	58499880	intron (NM_025027, intron 5 of 6)	-13895	NM_152474	C19orf18
chr12	1046290	1046455	intron (NM_134424, intron 1 of 11)	12491	NM_134424	RAD52
chr12	44446802	44446967	intron (NM_001286212, intron 3 of 6)	217220	NM_032256	TMEM117
chr1	79158170	79158335	Intergenic	42775	NM_006417	IFI44
chr12	31552605	31552770	exon (NM_144973, exon 16 of 21)	-73528	NM_001135812	FAM60A
chr11	43247904	43248069	Intergenic	42933	NR_033868	HNRNPKP3
chr2	125016175	125016340	intron (NM_130773, intron 3 of 23)	233393	NM_130773	CNTNAP5
chr21	37629535	37629700	intron (NM_005128, intron 23 of 36)	-62870	NM_015358	MORC3
chr14	71768831	71768996	Intergenic	-96141	NR_001276	SNORD56B
chr5	7625884	7626049	intron (NM_020546, intron 3 of 24)	225637	NM_001089584	C5orf49
chr22	37221032	37221197	Intergenic	-5597	NM_002854	PVALB
chr4	3588138	3588303	intron (NR_040045, intron 1 of 2)	9624	NR_040045	LINC00955
chr14	67883317	67883482	Intergenic	-4571	NM_016445	PLEK2
chr8	127146766	127146931	Intergenic	-183407	NR_038447	LINC00861
chr13	99846038	99846203	Intergenic	-6559	NM_001144072	UBAC2
chr10	113793105	113793270	Intergenic	150350	NM_020918	GPAM
chr1	22188023	22188188	intron (NM_005529, intron 39 of 96)	49347	NM_001013693	LDLRAD2
chr8	88970875	88971040	Intergenic	-84661	NM_152418	DCAF4L2
chr3	68501718	68501883	intron (NM_001252216, intron 3 of 4)	448441	NM_213609	FAM19A1
chr22	44528556	44528721	intron (NM_001003828, intron 6 of 13)	-40198	NM_001137605	PARVG
chr9	38171385	38171550	Intergenic	-102257	NM_003028	SHB
chr2	14574494	14574659	Intergenic	-33494	NR_103814	LINC00276
chr4	75682485	75682650	intron (NM_001729, intron 2 of 5)	37315	NM_001729	BTC
chr8	8494400	8494565	Intergenic	-65184	NM_194284	CLDN23
chr20	48353236	48353401	Intergenic	-22897	NM_004776	B4GALT5
chr2	123277002	123277167	Intergenic	763963	NR_048559	TSN
chr11	90662023	90662188	Intergenic	-373080	NR_039711	MIR4490
chr9	97663070	97663235	intron (NM_032823, intron 5 of 14)	90908	NR_031755	MIR2278
chr3	56170099	56170264	intron (NM_015576, intron 6 of 16)	-283559	NR_037502	MIR3938
chr2	15655053	15655218	intron (NR_052013, intron 9 of 50)	46337	NM_015909	NBAS
chr5	10720158	10720323	intron (NM_004394, intron 2 of 3)	41147	NM_004394	DAP
chr15	81092352	81092517	intron (NM_018689, intron 1 of 28)	20722	NM_018689	KIAA1199
chr8	94873507	94873672	Intergenic	54758	NR_039602	MIR378D2
chr5	13889659	13889824	intron (NM_001369, intron 17 of 78)	54848	NM_001369	DNAH5
chr2	47025852	47026017	Intergenic	-17873	NR_034099	LINC01118
chr4	23669122	23669287	Intergenic	-204478	NR_039674	MIR548AJ2
chr1	225588711	225588876	TTS (NM_194442)	27022	NM_002296	LBR
chr6	48795074	48795239	Intergenic	635885	NM_000255	MUT
chr6	16766561	16766726	Intergenic	-4922	NM_000332	ATXN1
chr1	184986585	184986750	Intergenic	-27884	NM_007212	RNF2
chr8	103944477	103944642	Intergenic	-68162	NM_015878	AZIN1
chr2	27801161	27801326	exon (NM_032266, exon 1 of 1)	1854	NM_032266	C2orf16
chr5	13511696	13511861	Intergenic	432811	NM_001369	DNAH5
chr8	134921079	134921244	Intergenic	-336978	NM_173344	ST3GAL1
chr14	30686778	30686943	Intergenic	-289961	NM_002742	PRKD1
chr8	115604498	115604663	Intergenic	1075659	NM_001282902	TRPS1
chr10	106159804	106159969	intron (NM_001008723, intron 12 of 17)	46364	NM_001008723	CCDC147
chr12	6025061	6025226	intron (NM_001278596, intron 3 of 25)	29282	NM_001278596	ANO2
chr6	16213319	16213484	Intergenic	-25410	NM_006877	GMPR
chr7	143701697	143701862	exon (NM_001005281, exon 1 of 1)	689	NM_001005281	OR6B1
chr20	47668563	47668728	intron (NM_001256135, intron 1 of 23)	5862	NM_001316	CSE1L
chr14	80168712	80168877	intron (NM_001272020, intron 4 of 5)	423112	NM_001105250	NRXN3
chr11	70101485	70101650	Intergenic	-15239	NM_177423	PPFIA1
chr1	213646696	213646861	Intergenic	422203	NM_001287220	RPS6KC1
chr17	62270755	62270920	intron (NM_018469, intron 4 of 11)	37279	NM_001288733	TEX2
chr20	58597624	58597789	Intergenic	26289	NM_021810	CDH26
chr3	98930307	98930472	Intergenic	-309856	NM_080927	DCBLD2
chr3	38729160	38729325	Intergenic	-38078	NM_001160160	SCN5A
chr3	170724731	170724896	intron (NM_001278658, intron 4 of 9)	19955	NM_001278659	SLC2A2
chr11	41210888	41211053	intron (NM_001258419, intron 1 of 6)	270216	NM_020929	LRRC4C
chr2	85202502	85202667	intron (NM_020122, intron 1 of 6)	4353	NM_020122	KCMF1
chr7	45963851	45964016	Intergenic	-3062	NM_001013398	IGFBP3
chr1	40298130	40298295	Intergenic	-43679	NM_001720	BMP8B
chr12	53196162	53196327	Intergenic	-6352	NM_057088	KRT3
chr1	160721095	160721260	exon (NM_021181, exon 5 of 7)	12330	NM_001282592	SLAMF7
chr16	5365886	5366051	Intergenic	-218147	NM_001289029	FAM86A
chr8	40477250	40477415	intron (NM_001135731, intron 4 of 5)	278011	NM_001135731	ZMAT4
chr20	36094348	36094513	Intergenic	-55177	NM_005386	NNAT
chr21	33827989	33828154	intron (NM_058187, intron 2 of 7)	43326	NM_001286556	EVA1C
chr20	43040725	43040890	intron (NM_001287183, intron 4 of 10)	4047	NR_037419	MIR3646
chr15	98044526	98044691	Intergenic	373051	NR_024172	LINC00923
chr2	214131079	214131244	Intergenic	17768	NM_001242575	AC079610.2
chr6	125060650	125060815	intron (NM_001040214, intron 4 of 6)	-222959	NM_001286398	RNF217
chr20	1361054	1361219	intron (NM_054014, intron 2 of 3)	12469	NR_106929	MIR6869
chr4	150338492	150338657	Intergenic	-660852	NR_036614	DCLK2
chrX	29680908	29681073	intron (NM_014271, intron 5 of 10)	-552685	NM_002364	MAGEB2
chr11	17296970	17297135	Intergenic	-1234	NM_005013	NUCB2
chr2	7504452	7504617	Intergenic	-56858	NR_038432	LOC100506274
chr20	31781228	31781393	promoter-TSS (NR_026760)	-101	NR_026760	BPIFA4P
chr10	47148405	47148570	intron (NR_033957, intron 1 of 3)	2913	NR_033957	LINC00842
chr2	121582245	121582410	intron (NM_005270, intron 1 of 12)	27460	NM_005270	GLI2
chr1	214378641	214378806	Intergenic	-75842	NM_020197	SMYD2
chr13	33907672	33907837	intron (NM_001243476, intron 5 of 17)	-47853	NM_178006	STARD13
chr11	117604512	117604677	intron (NM_020693, intron 3 of 32)	63382	NM_020693	DSCAML1
chr2	204535838	204536003	Intergenic	-35278	NM_006139	CD28
chr20	55614202	55614367	Intergenic	227423	NM_001719	BMP7
chr15	79932939	79933104	Intergenic	208163	NM_015206	KIAA1024
chr14	64057153	64057318	Intergenic	-47156	NR_104104	PPP2R5E
chr6	52828140	52828305	Intergenic	31956	NM_001512	GSTA4
chr19	56787091	56787256	Intergenic	-47514	NM_024303	ZSCAN5A
chr6	14120728	14120893	intron (NM_001040280, intron 2 of 4)	2945	NM_004233	CD83
chr21	46872241	46872406	intron (NM_130445, intron 2 of 42)	-3101	NM_030582	COL18A1
chr5	21847515	21847680	intron (NM_004061, intron 7 of 14)	-294864	NR_003921	PMCHL1
chr5	36537596	36537761	Intergenic	-68779	NM_004172	SLC1A3
chr9	97991697	97991862	intron (NM_001243743, intron 4 of 14)	87757	NM_001243743	FANCC
chr16	82283968	82284133	Intergenic	-80221	NM_005792	MPHOSPH6
chr13	56347760	56347925	Intergenic	599253	NR_049804	MIR5007
chr7	98897195	98897360	Intergenic	-26219	NM_006409	ARPC1A
chr8	42549638	42549803	Intergenic	-2842	NM_000749	CHRNB3
chr14	21451851	21452016	Intergenic	-6032	NM_001029991	METTL17
chr1	111147898	111148063	intron (NM_004974, intron 2 of 2)	995	NM_004974	KCNA2
chr2	54998141	54998306	intron (NM_001039753, intron 1 of 40)	46074	NM_001039753	EML6
chr17	75738488	75738653	Intergenic	-13929	NR_104134	LOC100132174
chr17	48583868	48584033	Intergenic	-1795	NM_032133	MYCBPAP
chr2	240268344	240268509	intron (NM_006037, intron 2 of 26)	5073	NR_039948	MIR2467
chr1	97859903	97860068	intron (NM_000110, intron 14 of 22)	298506	NR_046590	DPYD-AS1
chr9	72827741	72827906	intron (NM_153267, intron 11 of 13)	-37019	NR_040076	MAMDC2-AS1
chr20	24304658	24304823	Intergenic	124337	NR_040102	FLJ33581
chr4	83700302	83700467	intron (NM_001037582, intron 1 of 4)	19626	NM_024906	SCD5
chr2	109844322	109844487	intron (NM_001099289, intron 1 of 9)	85677	NR_036224	MIR4266
chr3	153900273	153900438	intron (NM_001251963, intron 6 of 14)	61206	NM_001251963	ARHGEF26
chr15	74302930	74303095	intron (NM_002675, intron 2 of 7)	15998	NM_033249	PML
chr1	33526042	33526207	Intergenic	-20590	NM_052998	ADC
chr8	102273058	102273223	Intergenic	-54848	NM_001267709	ZNF706
chr14	78147923	78148088	intron (NM_006020, intron 3 of 5)	26351	NM_006020	ALKBH1
chr1	155807102	155807267	intron (NM_001282860, intron 2 of 31)	19902	NM_001282860	GON4L
chr3	49321351	49321516	exon (NM_199443, exon 18 of 21)	-6925	NM_198562	C3orf62
chr3	106825200	106825365	Intergenic	134203	NR_028303	LINC00882
chr5	34475722	34475887	Intergenic	-180629	NM_015577	RAI14
chr3	41460784	41460949	intron (NM_017886, intron 34 of 36)	219924	NM_001098210	CTNNB1
chr4	113478556	113478721	intron (NM_018392, intron 20 of 27)	-41310	NM_024019	NEUROG2
chr5	89140640	89140805	Intergenic	171815	NR_037433	MIR3660
chr1	23175793	23175958	intron (NM_004442, intron 3 of 15)	13844	NR_036214	MIR4253
chr6	80572048	80572213	intron (NM_001243308, intron 1 of 3)	8007	NM_001243308	C6orf7
chr16	74657721	74657886	3' UTR (NM_018124, exon 13 of 13)	-16761	NM_012201	GLG1
chr13	103115065	103115230	Intergenic	-61023	NM_175929	FGF14
chr8	55118815	55118980	Intergenic	71116	NM_014175	MRPL15
chr2	174016347	174016512	intron (NM_016653, intron 2 of 19)	75864	NM_016653	ZAK
chr11	47822485	47822650	intron (NM_015231, intron 23 of 35)	-33574	NM_015308	FNBP4
chr8	108922570	108922735	intron (NM_001282863, intron 4 of 4)	172779	NM_001282863	RSPO2
chr20	43283325	43283490	Intergenic	-3031	NM_000022	ADA
chr17	49454117	49454282	Intergenic	116302	NM_016001	UTP18
chr2	31937899	31938064	Intergenic	-131941	NM_000348	SRD5A2
chr17	71451134	71451299	intron (NM_001144952, intron 4 of 44)	-143073	NM_012121	CDC42EP4
chr14	81427490	81427655	intron (NM_001018036, intron 1 of 8)	5703	NM_000369	TSHR
chr7	100150135	100150300	intron (NM_006076, intron 3 of 11)	13383	NM_006076	AGFG2
chr14	59986436	59986601	intron (NM_001164399, intron 17 of 19)	35357	NM_001284201	JKAMP
chr9	110363427	110363592	Intergenic	-111462	NM_004235	KLF4
chr11	100341907	100342072	Intergenic	-216418	NM_152432	ARHGAP42
chr4	2664477	2664642	intron (NM_001256667, intron 9 of 19)	37400	NR_046335	FAM193A
chr5	11038402	11038567	intron (NM_001332, intron 16 of 21)	-277097	NM_004394	DAP
chr1	37349788	37349953	intron (NM_000831, intron 2 of 15)	149974	NM_000831	GRIK3
chr2	86207740	86207905	Intergenic	43169	NR_026984	LOC90784
chr12	13397281	13397446	Intergenic	47761	NM_001423	EMP1
chr3	123266511	123266676	intron (NM_198402, intron 3 of 6)	37331	NM_198402	PTPLB
chr6	63103592	63103757	Intergenic	-107574	NM_152688	KHDRBS2
chr1	16887172	16887337	Intergenic	11845	NR_037446	MIR3675
chr3	123561768	123561933	intron (NM_053025, intron 2 of 33)	41299	NM_053026	MYLK
chr19	54221102	54221267	Intergenic	1336	NR_030203	MIR521-2
chr5	426767	426932	intron (NM_001242412, intron 7 of 10)	16409	NM_138464	C5orf55
chr3	89821347	89821512	Intergenic	664755	NM_182644	EPHA3
chr8	16880706	16880871	Intergenic	-3959	NM_181723	MICU3
chr3	58617397	58617562	Intergenic	-4142	NM_001282714	FAM107A
chr5	16971067	16971232	Intergenic	-34764	NM_012334	MYO10
chr12	64546180	64546345	Intergenic	69814	NM_152440	C12orf66
chr11	88812568	88812733	Intergenic	-15834	NM_000842	GRM5
chr17	64661369	64661534	intron (NM_002737, intron 5 of 16)	-121739	NR_030364	MIR634
chr1	53868261	53868426	Intergenic	37350	NR_002314	SLC25A3P1
chr4	152180383	152180548	Intergenic	-17860	NM_183375	PRSS48
chr6	81250941	81251106	Intergenic	434679	NM_000056	BCKDHB
chr12	24844349	24844514	Intergenic	-107329	NR_029451	LINC00477
chr9	90071445	90071610	Intergenic	-40616	NM_001288731	DAPK1
chr9	94104120	94104285	intron (NM_001698, intron 3 of 9)	20004	NM_001698	AUH
chr5	111230353	111230518	intron (NM_001142474, intron 2 of 3)	-17770	NR_046678	NREP-AS1
chr17	62045931	62046096	intron (NM_000334, intron 5 of 23)	4265	NM_000334	SCN4A
chr8	125089256	125089421	intron (NM_001039112, intron 32 of 40)	-36315	NR_040044	FER1L6-AS1
chr7	3307575	3307740	Intergenic	-33423	NM_152744	SDK1
chr11	57571132	57571297	exon (NM_001206884, exon 7 of 19)	41980	NM_001085469	CTNND1
chr4	35902210	35902375	Intergenic	343687	NM_015230	ARAP2
chr1	167044475	167044640	intron (NM_005814, intron 1 of 6)	15311	NM_005814	GPA33
chr15	63307369	63307534	Intergenic	-27387	NM_001018007	TPM1
chr7	138647601	138647766	intron (NM_020910, intron 1 of 19)	18381	NM_020910	KIAA1549
chr10	4704272	4704437	non-coding (NR_015425, exon 3 of 3)	6006	NR_015425	LINC00705
chr5	52422738	52422903	Intergenic	17148	NR_104654	LOC257396
chr17	59377480	59377645	intron (NM_017679, intron 22 of 23)	-99695	NM_005994	TBX2
chr3	98425655	98425820	Intergenic	-25343	NM_001271147	ST3GAL6
chr20	5033851	5034016	Intergenic	-42994	NM_203327	SLC23A2
chr14	42579605	42579770	Intergenic	502923	NM_152447	LRFN5
chr8	53144418	53144583	intron (NM_014682, intron 2 of 25)	177939	NM_014682	ST18
chr10	101795268	101795433	Intergenic	-25674	NM_015221	DNMBP
chr2	122465164	122465329	intron (NR_037857, intron 3 of 3)	29257	NM_032390	NIFK
chr2	64830474	64830639	Intergenic	-3890	NR_034023	AC007365.1
chr14	55360496	55360661	intron (NM_001024024, intron 1 of 6)	8964	NM_001024024	GCH1
chr2	11547596	11547761	Intergenic	13571	NR_047499	LINC00570
chr5	13176000	13176165	Intergenic	601113	NR_033383	LINC01194
chr15	67772434	67772599	intron (NM_001284348, intron 15 of 16)	40795	NR_040055	IQCH-AS1
chr2	151279707	151279872	Intergenic	64420	NM_001254738	RND3
chr10	47138074	47138239	intron (NR_033957, intron 1 of 3)	-4320	NR_003277	HNRNPA1P33
chr1	112435724	112435889	intron (NM_004980, intron 2 of 7)	-36279	NR_046783	KCND3-IT1
chr22	19615827	19615992	Intergenic	-61547	NR_024381	LINC00895
chr2	226425736	226425901	intron (NM_020864, intron 3 of 5)	160216	NM_020864	NYAP2
chr3	88328148	88328313	Intergenic	-129214	NM_001195308	CGGBP1
chr20	33972050	33972215	intron (NM_018244, intron 2 of 9)	27813	NM_018244	UQCC1
chr17	14413460	14413625	Intergenic	206485	NR_026880	MGC12916
chr17	65076967	65077132	intron (NM_014877, intron 32 of 32)	36397	NM_000727	CACNG1
chr14	49822667	49822832	Intergenic	230385	NM_001032	RPS29
chr3	155867777	155867942	intron (NM_003471, intron 1 of 13)	7108	NM_003471	KCNAB1
chr3	36891175	36891340	intron (NM_014831, intron 14 of 22)	95291	NM_014831	TRANK1
chr15	72575691	72575856	Intergenic	-12145	NM_020214	PARP6
chr14	75689154	75689319	Intergenic	-45887	NM_006827	TMED10
chr7	130573259	130573424	intron (NR_034120, intron 2 of 3)	-11043	NR_029517	MIR29B1
chr16	75795820	75795985	Intergenic	114267	NM_018975	TERF2IP
chr12	12477069	12477234	Intergenic	26018	NM_018050	MANSC1
chr20	21645590	21645755	intron (NR_109878, intron 1 of 4)	38551	NR_109878	LOC101929608
chr2	46705541	46705706	Intergenic	-1081	NM_001145051	TMEM247
chr1	226884842	226885007	intron (NM_002221, intron 2 of 7)	-22155	NR_103784	ITPKB-IT1
chr5	6175402	6175567	Intergenic	161921	NR_028351	FLJ33360
chr10	125076728	125076893	Intergenic	163050	NM_004725	BUB3
chr3	150992751	150992916	intron (NM_014879, intron 1 of 2)	3397	NM_014879	P2RY14
chr1	202253394	202253559	intron (NM_001017403, intron 6 of 17)	57618	NM_014176	UBE2T
chr3	18349129	18349294	Intergenic	117618	NM_002971	SATB1
chr14	96397880	96398045	Intergenic	54853	NR_038861	LINC00617
chr7	42594123	42594288	Intergenic	-317587	NM_000168	GLI3
chr14	68974417	68974582	intron (NM_133509, intron 10 of 10)	286132	NM_001244698	ZFP36L1
chr7	4216306	4216471	intron (NM_001079653, intron 8 of 19)	47071	NM_001079653	SDK1
chr14	38431924	38432089	Intergenic	-245198	NM_001049	SSTR1
chr6	46768038	46768203	intron (NM_005588, intron 5 of 13)	7026	NM_005588	MEP1A
chr9	136464872	136465037	Intergenic	-19586	NM_001080515	FAM163B
chr8	48883344	48883509	exon (NM_005914, exon 11 of 16)	10663	NM_005914	MCM4
chr20	35061465	35061630	intron (NM_014902, intron 2 of 11)	-28295	NM_001042486	DLGAP4
chr3	57990808	57990973	Intergenic	-3237	NM_001164317	FLNB
chr8	124476417	124476582	Intergenic	47534	NM_018024	WDYHV1
chr6	16326430	16326595	intron (NM_000332, intron 8 of 8)	87701	NM_006877	GMPR
chr12	108011637	108011802	intron (NM_001018072, intron 9 of 16)	37085	NM_001017523	BTBD11
chr14	61546384	61546549	intron (NM_001172702, intron 16 of 16)	98501	NR_033344	SLC38A6
chr11	13309474	13309639	intron (NM_001030273, intron 1 of 19)	10231	NM_001178	ARNTL
chr14	51315097	51315262	Intergenic	-17340	NM_020921	NIN
chr4	148292989	148293154	Intergenic	-108998	NR_045958	EDNRA
chr11	6416242	6416407	TTS (NM_001257326)	4680	NM_000543	SMPD1
chr13	98546490	98546655	Intergenic	-59357	NM_002271	IPO5
chr11	72918142	72918307	Intergenic	-11119	NM_176072	P2RY2
chr10	125532455	125532620	intron (NM_198148, intron 7 of 13)	106666	NM_153442	GPR26
chr6	354544	354709	Intergenic	-37113	NM_001195286	IRF4
chr6	165292328	165292493	Intergenic	430701	NM_144980	C6orf118
chr1	160078367	160078532	Intergenic	-7071	NM_000702	ATP1A2
chr2	126945122	126945287	Intergenic	-468307	NM_016815	GYPC
chr2	63561590	63561755	intron (NM_015910, intron 12 of 17)	-214995	NR_036635	DBIL5P2
chr3	183155948	183156113	Intergenic	-9366	NR_038302	LINC00888
chr1	238480492	238480657	Intergenic	168743	NR_015407	LINC01139
chr16	12394610	12394775	intron (NM_032167, intron 15 of 20)	324090	NM_032167	SNX29
chr12	132354657	132354822	Intergenic	-24540	NM_003565	ULK1
chr5	10369096	10369261	intron (NM_001270661, intron 1 of 22)	15427	NM_001270661	2014-03-06
chr17	21909967	21910132	non-coding (NR_027084, exon 2 of 2)	5987	NR_027084	FLJ36000
chr11	63552003	63552168	Intergenic	-15972	NM_001144936	C11orf95
chr1	44346077	44346242	intron (NR_073018, intron 6 of 10)	41865	NR_106727	MIR6079
chr14	77045139	77045304	Intergenic	-183014	NM_014909	VASH1
chr5	71284054	71284219	Intergenic	-118982	NM_005909	MAP1B
chr2	102744050	102744215	intron (NM_001288706, intron 1 of 11)	-15104	NM_000877	IL1R1
chr3	64526663	64526828	intron (NM_182920, intron 36 of 39)	-20277	NR_110150	RP11-14D22.5
chr2	106967908	106968073	Intergenic	-30580	NR_003506	PLGLA
chr7	34149954	34150119	intron (NM_133468, intron 14 of 15)	205513	NM_133468	BMPER
chr7	53623824	53623989	Intergenic	255718	NR_038371	FLJ45974
chr1	38667387	38667552	Intergenic	12970	NR_038928	RP11-214L19.1
chr14	70614381	70614546	intron (NM_033262, intron 2 of 7)	41324	NM_183002	SLC8A3
chr2	12322552	12322717	intron (NR_110196, intron 3 of 5)	175392	NR_110198	AC096559.1
chr12	24402524	24402689	intron (NM_001261414, intron 4 of 16)	37251	NR_030625	MIR920
chr2	69490934	69491099	Intergenic	123370	NM_002056	GFPT1
chr12	21740200	21740365	intron (NM_021957, intron 1 of 15)	17499	NM_021957	GYS2
chr12	9175708	9175873	Intergenic	33569	NM_005810	KLRG1
chr14	94490222	94490387	Intergenic	-2420	NM_023112	OTUB2
chr19	13412963	13413128	intron (NM_001127221, intron 17 of 46)	151763	NM_004907	IER2
chr20	50837150	50837315	Intergenic	-28708	NM_018197	ZFP64
chr12	32566483	32566648	Intergenic	-88476	NM_139241	FGD4
chr20	11279663	11279828	Intergenic	-25714	NR_038972	LOC339593
chr2	49479077	49479242	Intergenic	-97493	NM_000145	FSHR
chr8	945992	946157	intron (NR_073466, intron 3 of 3)	258469	NR_073397	ERICH1-AS1
chr9	89290914	89291079	Intergenic	271108	NM_002048	GAS1
chrX	63420133	63420298	intron (NM_152424, intron 1 of 1)	5409	NM_152424	AMER1
chr6	31842107	31842272	intron (NM_025257, intron 7 of 20).2	3259	NM_001178045	SLC44A4
chr14	28778104	28778269	Intergenic	-458092	NM_005249	FOXG1
chr1	42372966	42373131	intron (NR_038260, intron 1 of 2)	11330	NM_001127714	HIVEP3
chr14	39205258	39205423	Intergenic	180746	NR_039982	LINC00639
chrX	23282094	23282259	intron (NR_073010, intron 2 of 5)	29087	NR_073010	RP11-40F8.2
chr4	146735635	146735800	intron (NM_178835, intron 8 of 14)	123890	NM_178835	ZNF827
chr6	40633186	40633351	Intergenic	-78142	NM_020737	LRFN2
chr8	119253827	119253992	intron (NR_109794, intron 4 of 4)	-129851	NM_000127	EXT1
chr13	80836223	80836388	Intergenic	78781	NM_005842	SPRY2
chr4	78264898	78265063	Intergenic	-167927	NM_006419	CXCL13
chr2	161014820	161014985	intron (NM_001282355, intron 7 of 12)	41922	NM_000888	ITGB6
chr11	11972608	11972773	intron (NM_017944, intron 23 of 26)	57496	NM_001018057	DKK3
chr2	122056397	122056562	Intergenic	-13701	NM_014553	TFCP2L1
chr5	176497115	176497280	Intergenic	-16724	NM_002011	FGFR4
chr20	61559532	61559697	intron (NM_022105, intron 1 of 5)	-1711	NM_080796	DIDO1
chr8	121611213	121611378	intron (NM_021021, intron 3 of 6)	-153648	NM_014078	MRPL13
chr16	25224303	25224468	Intergenic	-3900	NM_001169	AQP8
chr3	156109819	156109984	intron (NM_172159, intron 1 of 13)	54793	NR_046618	KCNAB1-AS1
chr3	112645998	112646163	intron (NM_170780, intron 4 of 6)	47857	NM_138806	CD200R1
chr13	53371497	53371662	Intergenic	-12606	NR_031582	MIR759
chr5	168843708	168843873	Intergenic	-115657	NM_001271946	SLIT3
chr16	15802223	15802388	intron (NM_001040114, intron 41 of 41)	58222	NM_017668	NDE1
chr1	202872066	202872231	intron (NM_021633, intron 6 of 11)	-13763	NM_002871	RABIF
chr14	66231617	66231782	Intergenic	352251	NR_038170	FUT8
chr6	149457338	149457503	Intergenic	-171600	NR_038408	RP11-162J8.2
chr21	17466813	17466978	intron (NR_027790, intron 2 of 7)	24053	NR_027790	LINC00478
chr15	91154895	91155060	intron (NM_001042574, intron 6 of 14)	81859	NM_022769	CRTC3
chr16	81909121	81909286	intron (NM_002661, intron 7 of 32)	96304	NM_002661	PLCG2
chr14	51421184	51421349	Intergenic	-10018	NM_002863	PYGL
chr12	26305658	26305823	Intergenic	-27737	NM_030762	BHLHE41
chr20	6220932	6221097	Intergenic	-116823	NM_017671	FERMT1
chr19	21111308	21111473	intron (NR_045830, intron 1 of 3)	5331	NR_045830	ZNF85
chr4	118072153	118072318	Intergenic	-65499	NM_152402	TRAM1L1
chr1	47034645	47034810	non-coding (NR_038403, exon 8 of 8)	-17840	NM_001097611	KNCN
chr5	8874515	8874680	intron (NR_109932, intron 1 of 2)	34753	NR_109932	RP11-143A12.3
chr17	32489086	32489251	Intergenic	-5343	NM_001094	ASIC2
chr3	127975892	127976057	intron (NM_021937, intron 2 of 6)	103661	NM_021937	EEFSEC
chr6	37693950	37694115	Intergenic	-28266	NM_153487	MDGA1
chr17	66747386	66747551	Intergenic	-150373	NM_017565	FAM20A
chr1	203330400	203330565	Intergenic	-9925	NM_002023	FMOD
chr8	99312685	99312850	Intergenic	-6146	NM_024759	NIPAL2
chr3	94083266	94083431	Intergenic	-301281	NM_001195643	DHFRL1
chr2	99827610	99827775	Intergenic	30150	NR_028356	MRPL30
chr6	168602467	168602632	Intergenic	117885	NM_001286350	DACT2
chr20	50459036	50459201	intron (NR_110016, intron 2 of 2)	20334	NR_110016	RP5-1112F19.2
chr5	16225555	16225720	Intergenic	-45740	NM_001102562	2014-03-11
chr5	179640559	179640724	Intergenic	-4511	NM_175062	RASGEF1C
chr6	147798838	147799003	Intergenic	-30908	NM_001030060	SAMD5
chr7	54209077	54209242	Intergenic	60955	NR_004422	HPVC1
chr2	79001164	79001329	Intergenic	-251566	NM_198448	REG3G
chr6	28921493	28921658	Intergenic	10014	NR_103538	C6orf100
chr4	118836994	118837159	Intergenic	-118424	NM_004784	NDST3
chr13	36217927	36218092	intron (NM_001204197, intron 9 of 17)	167123	NM_001204197	NBEA
chr1	204530974	204531139	Intergenic	45549	NM_001278519	MDM4
chr4	142564870	142565035	intron (NR_037840, intron 1 of 7)	7203	NM_172175	IL15
chr2	121632128	121632293	intron (NM_005270, intron 1 of 12)	77343	NM_005270	GLI2
chr22	36584955	36585120	TTS (NM_145660)	15842	NM_030643	APOL4
chr10	113806345	113806510	Intergenic	137110	NM_020918	GPAM
chr8	58817659	58817824	Intergenic	-89372	NM_147189	FAM110B
chr3	89219533	89219698	intron (NM_182644, intron 2 of 6)	62941	NM_182644	EPHA3
chr7	49883689	49883854	intron (NM_198570, intron 3 of 3)	70514	NM_198570	VWC2
chr7	39235103	39235268	intron (NM_007252, intron 3 of 10)	210760	NR_046711	POU6F2-AS1
chr4	38176652	38176817	Intergenic	55159	NM_001253915	TBC1D1
chr16	84327634	84327799	promoter-TSS (NM_021197)	-596	NM_001282467	WFDC1
chr17	16566061	16566226	Intergenic	-8976	NM_020787	ZNF624
chr14	32042218	32042383	intron (NM_025152, intron 3 of 10)	-4822	NM_001201573	NUBPL
chr6	119093547	119093712	Intergenic	-10242	NR_037662	LOC100287632
chr11	91475412	91475577	Intergenic	-609768	NM_001008781	FAT3
chr19	44376703	44376868	exon (NM_001033719, exon 2 of 2)	7503	NM_001033719	ZNF404
chr2	74087333	74087498	intron (NM_006463, intron 10 of 10)	31290	NM_213622	STAMBP
chr9	36482907	36483072	Intergenic	-81794	NM_194330	RNF38
chr6	29746018	29746183	Intergenic	-13583	NM_001207043	LOC554223
chr3	123353649	123353814	intron (NM_053025, intron 29 of 33)	-14201	NM_053032	MYLK
chr21	37370361	37370526	Intergenic	62168	NR_040088	SETD4
chr8	125478551	125478716	non-coding (NR_108047, exon 2 of 2)	7962	NR_108048	RNF139-AS1
chr4	28610792	28610957	Intergenic	-210330	NR_036237	MIR4275
chrX	80871143	80871308	Intergenic	-413784	NM_030763	HMGN5
chr3	88075311	88075476	Intergenic	32753	NM_001008390	CGGBP1
chr2	118117661	118117826	Intergenic	-454512	NM_006773	DDX18
chr14	61254784	61254949	intron (NM_001177963, intron 1 of 6)	53407	NM_002431	MNAT1
chr5	2669139	2669304	Intergenic	82548	NM_001134222	IRX2
chr6	29987110	29987275	intron (NR_026751, intron 5 of 5).3	-5493	NR_103542	HCG8
chr12	8599820	8599985	Intergenic	-8689	NM_001007033	CLEC6A
chr7	39374640	39374805	intron (NM_007252, intron 5 of 10)	71223	NR_046711	POU6F2-AS1
chr1	84831388	84831553	intron (NR_003927, intron 7 of 8)	32106	NR_003927	UOX
chr2	43521466	43521631	intron (NM_022065, intron 31 of 37)	67198	NR_027251	LINC01126
chr6	13481693	13481858	intron (NM_001242629, intron 1 of 1)	4640	NM_001242628	GFOD1
chr1	205434512	205434677	Intergenic	-9380	NR_103783	BLACAT1
chr3	69997226	69997391	intron (NM_198158, intron 4 of 8)	11557	NM_000248	MITF
chr19	59082851	59083016	intron (NM_003422, intron 1 of 5)	2009	NM_001267033	MZF1
chr11	17651524	17651689	intron (NM_001277269, intron 39 of 54)	82686	NM_001277269	OTOG
chr16	79790555	79790720	intron (NR_104663, intron 3 of 5)	-13731	NR_104660	LOC101928248
chr6	128719282	128719447	intron (NM_001135648, intron 1 of 30)	122455	NM_002844	PTPRK
chr15	99906748	99906913	intron (NM_144598, intron 9 of 9)	109100	NR_073383	HSP90B2P
chr1	16927174	16927339	intron (NM_017940, intron 2 of 28)	12844	NM_017940	NBPF1
chr3	71419169	71419334	intron (NM_001012505, intron 3 of 6)	-65340	NM_001244812	FOXP1
chr6	20221730	20221895	Intergenic	-9117	NM_001080480	MBOAT1
chr16	5780887	5781052	Intergenic	98501	NR_107032	MIR8065
chr2	197410248	197410413	intron (NM_020760, intron 1 of 28)	47005	NM_020760	HECW2
chr11	66190908	66191073	intron (NM_178864, intron 5 of 7)	2515	NM_178864	NPAS4
chr15	39384145	39384310	Intergenic	-158658	NM_207445	C15orf54
chr4	146563763	146563928	intron (NM_172250, intron 3 of 6)	23305	NM_172250	MMAA
chr9	90062803	90062968	Intergenic	-49258	NM_001288731	DAPK1
chr1	117635257	117635422	intron (NM_003594, intron 17 of 22)	-1926	NR_030640	MIR942
chr21	28740975	28741140	intron (NR_049807, intron 3 of 4)	-353641	NR_024357	LINC00113
chr7	32368329	32368494	Intergenic	-30028	NM_001191058	PDE1C
chr5	54087579	54087744	Intergenic	-47575	NR_104658	LOC102467080
chr4	28473568	28473733	Intergenic	-347554	NR_036237	MIR4275
chr20	25654099	25654264	TTS (NM_015655)	23288	NM_015655	ZNF337
chr1	234840482	234840647	Intergenic	-19225	NR_038856	LINC01132
chr1	203036357	203036522	intron (NM_015053, intron 12 of 16)	16128	NM_015053	PPFIA4
chr1	236165919	236166084	intron (NM_002508, intron 12 of 19)	62480	NM_002508	NID1
chr4	160865681	160865846	Intergenic	676765	NM_014247	RAPGEF2
chr4	13983540	13983705	Intergenic	-129970	NR_033931	LINC01085
chr14	71215631	71215796	exon (NM_033141, exon 5 of 13)	34456	NM_001284231	MAP3K9
chr20	58915229	58915394	Intergenic	132723	NR_109903	LOC101928048
chr18	61629725	61629890	Intergenic	-7456	NM_002640	SERPINB8
chr3	34172467	34172632	Intergenic	332486	NM_001162429	PDCD6IP
chr5	38643340	38643505	intron (NR_103554, intron 3 of 8)	-47915	NM_002310	LIFR
chr4	109610136	109610301	Intergenic	38477	NM_001267817	OSTC
chr5	38691111	38691276	Intergenic	29182	NR_104631	LOC101926904
chr1	155993444	155993609	Intergenic	-2768	NM_003145	SSR2
chr15	57735641	57735806	intron (NM_032866, intron 4 of 18)	67020	NM_032866	CGNL1
chr9	101367897	101368062	intron (NM_005458, intron 1 of 18)	103500	NM_005458	GABBR2
chr9	109895418	109895583	Intergenic	-46784	NR_031752	MIR548Q
chr12	40315135	40315300	intron (NM_052885, intron 4 of 9)	184444	NM_052885	SLC2A13
chr8	41427439	41427604	Intergenic	-8186	NM_178819	AGPAT6
chr7	44126213	44126378	Intergenic	-4156	NM_001284330	POLM
chr1	34494981	34495146	intron (NM_052896, intron 3 of 69)	135812	NM_001281956	CSMD2
chr3	33836731	33836896	Intergenic	-3250	NM_001256192	PDCD6IP
chr10	87930398	87930563	intron (NM_017551, intron 3 of 15)	94065	NR_029907	MIR346
chr15	89575869	89576034	Intergenic	-55430	NM_007011	ABHD2
chr1	118690300	118690465	intron (NM_206996, intron 3 of 48)	37466	NM_206996	SPAG17
chr4	109318820	109318985	Intergenic	222711	NR_026968	RPL34-AS1
chr10	32961455	32961620	intron (NM_024688, intron 3 of 22)	104886	NM_024688	CCDC7
chr19	34755696	34755861	intron (NM_014686, intron 1 of 13)	10322	NM_014686	KIAA0355
chr9	38746865	38747030	Intergenic	125862	NR_027294	FAM201A
chr2	120615648	120615813	intron (NM_002830, intron 2 of 26)	98523	NM_002830	PTPN4
chr12	29666903	29667068	intron (NM_001193451, intron 16 of 17)	-16366	NM_183378	OVCH1
chr16	34640530	34640695	Intergenic	42710	NR_027079	RP11-488I20.3
chr19	28318746	28318911	Intergenic	-33980	NR_027301	LINC00662
chr1	17643399	17643564	intron (NM_012387, intron 1 of 15)	8791	NM_012387	PADI4
chr19	58133758	58133923	TTS (NM_003435)	8010	NM_003435	ZNF134
chr2	171601305	171601470	intron (NR_110185, intron 1 of 5)	25889	NR_110185	AC007405.4
chr11	84459084	84459249	intron (NM_001142699, intron 6 of 27)	175299	NM_001364	DLG2
chr2	47803009	47803174	Intergenic	-5621	NM_022055	KCNK12
chr8	66551164	66551329	Intergenic	-4794	NM_001286702	ARMC1
chr10	102727649	102727814	Intergenic	-4555	NM_001203244	SEMA4G
chr10	105831840	105832005	intron (NM_000494, intron 7 of 55)	13716	NM_000494	COL17A1
chr8	128649753	128649918	Intergenic	-98480	NM_002467	MYC
chr5	167472461	167472626	intron (NM_001122679, intron 5 of 28)	186834	NR_109894	CTB-178M22.2
chr3	158973086	158973251	intron (NM_001042705, intron 3 of 4)	-17868	NM_014575	SCHIP1
chr12	88784442	88784607	Intergenic	189726	NM_003994	KITLG
chr1	47079945	47080110	intron (NM_201403, intron 1 of 3)	778	NM_145279	MOB3C
chr12	13870988	13871153	intron (NM_000834, intron 3 of 12)	261952	NM_000834	GRIN2B
chr1	165334181	165334346	Intergenic	-8311	NM_177398	LMX1A
chr16	55740692	55740857	TTS (NM_001172504)	-18063	NR_033740	CES1P2
chr22	24060508	24060673	promoter-TSS (NR_024448)	-980	NR_024448	GUSBP11
chr11	95232711	95232876	Intergenic	-267088	NM_001271594	SESN3
chr5	12536333	12536498	Intergenic	-38554	NR_033383	LINC01194
chr21	47235995	47236160	Intergenic	20256	NR_038876	AL592528.1
chr19	24038770	24038935	Intergenic	-58832	NM_001244038	ZNF726
chr11	74199339	74199504	Intergenic	5334	NM_001144869	LIPT2
chr3	23706079	23706244	Intergenic	-141223	NM_182666	UBE2E1
chr11	94886944	94887109	intron (NR_110303, intron 1 of 2)	3323	NR_110303	LOC101929295
chr3	47212216	47212381	intron (NR_033373, intron 2 of 6)	6438	NR_033373	KIF9-AS1
chr5	22019554	22019719	intron (NM_004061, intron 5 of 14)	-122825	NR_003921	PMCHL1
chr3	89313037	89313202	intron (NM_182644, intron 3 of 6)	156445	NM_182644	EPHA3
chr21	32870496	32870661	intron (NM_003253, intron 1 of 28)	60712	NM_003253	TIAM1
chr20	55292561	55292726	Intergenic	88285	NM_003222	TFAP2C
chr10	123202374	123202539	Intergenic	151025	NM_023029	FGFR2
chr12	62256909	62257074	intron (NM_178539, intron 2 of 4)	329629	NM_178539	FAM19A2
chr1	223088659	223088824	intron (NM_032890, intron 2 of 9)	100310	NM_032890	DISP1
chr20	57568746	57568911	intron (NM_198976, intron 13 of 14)	12565	NM_198976	NELFCD
chr10	133848549	133848714	Intergenic	-53196	NM_004052	BNIP3
chr1	18193243	18193408	Intergenic	111517	NM_030812	ACTL8
chr10	101988925	101989090	intron (NM_001278, intron 1 of 20)	337	NM_001278	CHUK
chr13	35045391	35045556	intron (NR_047036, intron 2 of 2)	169349	NR_047036	LINC00457
chr3	37157028	37157193	intron (NM_006309, intron 6 of 27)	58986	NM_006309	LRRFIP2
chr6	111931086	111931251	Intergenic	-3691	NM_147686	TRAF3IP2
chrX	65817757	65817922	3' UTR (NM_001242310, exon 7 of 7)	18033	NM_001242310	EDA2R
chr16	8625081	8625246	Intergenic	-2937	NM_001146336	TMEM114
chr14	40762549	40762714	Intergenic	-661285	NR_109757	LOC644919
chr2	728412	728577	Intergenic	-51055	NM_152834	TMEM18
chr1	112479683	112479848	intron (NM_004980, intron 2 of 7)	52012	NM_172198	KCND3
chr2	158554927	158555092	Intergenic	-69610	NM_001111033	ACVR1C
chr13	67508148	67508313	intron (NM_203487, intron 2 of 4)	-43291	NR_046636	PCDH9-AS3
chr3	190265896	190266061	intron (NM_001167929, intron 1 of 10)	34138	NM_001167928	IL1RAP
chr6	41349607	41349772	Intergenic	46161	NM_004828	NCR2
chr7	118589334	118589499	Intergenic	724704	NM_019644	ANKRD7
chr2	56070449	56070614	Intergenic	80767	NM_001039349	EFEMP1
chr19	12952703	12952868	intron (NM_014975, intron 3 of 25)	3526	NM_014975	MAST1
chr4	155482160	155482325	Intergenic	-1890	NM_001184741	FGB
chr1	99724764	99724929	Intergenic	-5002	NM_001166252	LPPR4
chr2	686695	686860	Intergenic	-9338	NM_152834	TMEM18
chr2	197380172	197380337	intron (NM_020760, intron 1 of 28)	77081	NM_020760	HECW2
chr2	86152294	86152459	Intergenic	-36219	NM_003896	ST3GAL5
chr3	85784489	85784654	intron (NM_153184, intron 1 of 9)	8939	NM_153184	CADM2
chr1	117538375	117538540	Intergenic	-5915	NM_001256109	CD101
chr5	6236512	6236677	Intergenic	100811	NR_028351	FLJ33360
chr5	43315537	43315702	Intergenic	-2005	NM_001098272	HMGCS1
chr1	226741900	226742065	intron (NM_001003665, intron 1 of 3)	5481	NM_001003665	C1orf95
chr12	49926396	49926561	Intergenic	-6462	NM_012284	KCNH3
chr12	119597406	119597571	3' UTR (NM_194286, exon 13 of 13)	-19107	NM_014365	HSPB8
chr5	2593392	2593557	Intergenic	158295	NM_001134222	IRX2
chr21	37638029	37638194	intron (NM_005128, intron 26 of 36)	-54376	NM_015358	MORC3
chr7	98162873	98163038	Intergenic	-83642	NM_002523	NPTX2
chr4	146594656	146594821	Intergenic	-6618	NM_001080531	C4orf51
chr7	105777611	105777776	Intergenic	-24600	NM_006754	SYPL1
chr3	106990566	106990731	intron (NR_028302, intron 1 of 3)	31109	NR_028301	LINC00883
chr15	46016610	46016775	Intergenic	89754	NM_021199	SQRDL
chr8	15872825	15872990	Intergenic	177393	NM_002445	MSR1
chr6	93643453	93643618	Intergenic	485765	NM_004440	EPHA7
chr1	100394499	100394664	Intergenic	-40764	NM_012243	SLC35A3
chr8	233520	233685	Intergenic	51052	NM_001287254	ZNF596
chr18	421776	421941	intron (NM_130386, intron 2 of 9)	78871	NM_130386	COLEC12
chr14	57399632	57399797	Intergenic	119813	NR_029385	OTX2-AS1
chr1	160000622	160000787	exon (NM_145167, exon 1 of 1)	1079	NM_145167	PIGM
chr9	37011599	37011764	intron (NM_001280555, intron 2 of 7)	22795	NM_001280552	PAX5
chr13	32658447	32658612	intron (NM_023037, intron 2 of 60)	-52753	NR_103839	FRY-AS1
chrX	68296855	68297020	Intergenic	88428	NM_001032396	PJA1
chr20	23215126	23215291	Intergenic	-101935	NR_034149	LINC00656
chr10	123848013	123848178	exon (NM_206862, exon 5 of 23)	-75010	NM_006997	TACC2
chr1	16748804	16748969	intron (NM_198546, intron 3 of 12)	15033	NM_198546	SPATA21
chr11	67031663	67031828	Intergenic	-2160	NM_001619	ADRBK1
chr5	6039223	6039388	Intergenic	298100	NR_028351	FLJ33360
chr3	124151348	124151513	intron (NM_001024660, intron 16 of 59)	58251	NR_106731	MIR6083
chr22	21136555	21136720	intron (NM_000185, intron 2 of 4)	8254	NM_000185	SERPIND1
chr2	181424438	181424603	Intergenic	-132311	NR_104324	SCHLAP1
chr21	45603467	45603632	Intergenic	50055	NM_004649	C21orf33
chr17	27405347	27405512	intron (NM_203318, intron 40 of 40)	-2802	NM_004740	TIAF1
chr12	3500807	3500972	intron (NM_001256536, intron 1 of 9)	10374	NM_001256536	PRMT8
chr3	127781428	127781593	intron (NM_013336, intron 7 of 11)	10298	NM_013336	SEC61A1
chr1	206770563	206770728	intron (NM_006893, intron 11 of 14)	15259	NM_001201478	EIF2D
chr20	15698224	15698389	intron (NM_001033087, intron 4 of 13)	520802	NM_001033087	MACROD2
chr5	16476261	16476426	intron (NM_001034850, intron 8 of 8)	-10449	NM_033414	ZNF622
chr21	39828727	39828892	intron (NM_001243428, intron 3 of 11)	41619	NM_001136155	ERG
chr3	143040175	143040340	intron (NM_173653, intron 14 of 15)	-20831	NR_048544	SLC9A9-AS1
chr1	18674292	18674457	intron (NM_032880, intron 4 of 9)	-133050	NM_152375	KLHDC7A
chr5	43226126	43226291	intron (NR_072980, intron 1 of 3)	33254	NR_072980	NIM1K
chr3	67738844	67739009	intron (NR_109992, intron 3 of 6)	33805	NR_109992	RP11-81N13.1
chr6	29991739	29991904	intron (NR_026751, intron 5 of 5).3	-10122	NR_103542	HCG8
chr4	111835992	111836157	Intergenic	-272795	NM_153427	PITX2
chr12	24822337	24822502	Intergenic	-85317	NR_029451	LINC00477
chr2	84268065	84268230	Intergenic	-249659	NR_003663	FUNDC2P2
chr8	119411580	119411745	intron (NR_109794, intron 3 of 4)	-221578	NR_038210	SAMD12-AS1
chr5	40069214	40069379	Intergenic	16903	NR_104633	LINC00603
chr1	46264143	46264308	Intergenic	-5060	NM_015112	MAST2
chr20	54676978	54677143	Intergenic	-96532	NM_080617	CBLN4
chr5	2520036	2520201	Intergenic	-207803	NR_104616	LOC100506858
chr2	100372592	100372757	intron (NM_002285, intron 7 of 23)	-266194	NM_016316	REV1
chr20	57149364	57149529	intron (NR_034147, intron 6 of 6)	59011	NR_034147	APCDD1L-AS1
chr3	88277329	88277494	Intergenic	-78395	NM_001195308	CGGBP1
chr8	120871922	120872087	Intergenic	-3834	NM_024094	DSCC1
chr8	4531888	4532053	intron (NM_033225, intron 1 of 69)	320358	NM_033225	CSMD1
chr8	47706575	47706740	Intergenic	-45851	NR_027012	LINC00293
chr3	124587918	124588083	intron (NM_002213, intron 2 of 14)	18144	NM_002213	ITGB5
chr8	56795300	56795465	intron (NM_001111097, intron 1 of 12)	2996	NM_001111097	LYN
chr7	117792839	117793004	Intergenic	-31165	NM_016200	LSM8
chr2	118153407	118153572	Intergenic	-418766	NM_006773	DDX18
chr7	19130878	19131043	Intergenic	26335	NM_000474	TWIST1
chr20	19255675	19255840	intron (NR_024564, intron 2 of 7)	9483	NR_024564	RP5-1027G4.3
chr8	11472149	11472314	Intergenic	38187	NR_040035	LINC00208
chr9	117923059	117923224	intron (NM_017418, intron 1 of 7)	19044	NM_017418	2014-12-01
chr7	47331576	47331741	intron (NM_022748, intron 26 of 30)	290084	NM_022748	TNS3
chr1	119913489	119913654	TTS (NR_046780)	2002	NR_046780	HAO2-IT1
chr14	55210688	55210853	intron (NM_015589, intron 3 of 11)	-10736	NM_001161577	SAMD4A
chr3	31526867	31527032	Intergenic	-47542	NM_178862	STT3B
chr17	17996276	17996441	intron (NM_001388, intron 1 of 12)	5177	NM_001388	DRG2
chr5	38239078	38239243	Intergenic	-19351	NM_152403	EGFLAM
chr20	40897306	40897471	intron (NM_007050, intron 13 of 30)	-416735	NR_110004	LOC101927159
chr11	98035984	98036149	Intergenic	-545171	NR_107016	MIR7976
chr22	19032706	19032871	TTS (NR_024157)	3100	NR_024157	DGCR11
chr8	108261267	108261432	TTS (NM_001199859)	248905	NM_001146	ANGPT1
chr12	108912336	108912501	exon (NM_007076, exon 3 of 3)	3367	NM_007076	FICD
chr5	5911287	5911452	Intergenic	426036	NR_028351	FLJ33360
chr17	47179334	47179499	Intergenic	-30406	NM_001159388	B4GALNT2
chr22	40616237	40616402	intron (NM_015088, intron 1 of 20)	42390	NM_015088	TNRC6B
chr9	78841976	78842141	intron (NM_001190482, intron 20 of 36)	167386	NM_018339	RFK
chr20	38707532	38707697	Intergenic	74511	NR_109936	RP11-101E14.2
chr1	120076803	120076968	Intergenic	27059	NM_000862	HSD3B1
chr1	236309510	236309675	intron (NM_003272, intron 1 of 6)	3760	NM_003272	GPR137B
chr17	62042194	62042359	intron (NM_000334, intron 8 of 23)	8002	NM_000334	SCN4A
chr20	52213188	52213353	Intergenic	-13634	NM_006526	ZNF217
chr5	2295443	2295608	Intergenic	16790	NR_104616	LOC100506858
chr1	111105843	111106008	Intergenic	43050	NM_004974	KCNA2
chr3	67435359	67435524	intron (NM_003848, intron 10 of 10)	159553	NR_036234	MIR4272
chr8	10339002	10339167	Intergenic	-43972	NM_198464	PRSS55
chr6	159347623	159347788	Intergenic	38086	NM_001195032	C6orf99
chr9	34289260	34289425	intron (NM_194313, intron 5 of 12)	39856	NM_194313	KIF24
chr10	34504972	34505137	intron (NM_001184790, intron 20 of 22)	-443446	NR_038932	LINC00838
chr20	45680326	45680491	intron (NM_172110, intron 5 of 13)	-115201	NR_037410	MIR3616
chr11	69330895	69331060	Intergenic	-124896	NM_053056	CCND1
chr19	14538285	14538450	Intergenic	-5799	NM_002741	PKN1
chr2	15201269	15201434	Intergenic	428541	NM_145175	FAM84A
chr9	36199148	36199313	intron (NM_007096, intron 3 of 6)	8377	NM_001184761	CLTA
chr10	33514414	33514579	intron (NM_001244972, intron 7 of 16)	109337	NM_001244973	NRP1
chr20	58385390	58385555	intron (NM_183244, intron 8 of 12)	89207	NM_183246	PHACTR3
chr5	45893282	45893447	Intergenic	-197144	NM_021072	HCN1
chr9	100121300	100121465	intron (NR_036527, intron 36 of 48)	37591	NR_026847	LOC286359
chr4	120053625	120053790	Intergenic	-3232	NM_016599	MYOZ2
chr7	105740136	105740301	intron (NM_006754, intron 2 of 5)	12573	NM_182715	SYPL1
chr7	52427107	52427272	Intergenic	-676160	NM_182595	POM121L12
chr2	60307329	60307494	Intergenic	307169	NR_039631	MIR4432
chr19	15264442	15264607	Intergenic	25637	NR_106853	MIR6795
chr15	66369849	66370014	intron (NM_032445, intron 5 of 22)	37360	NR_036196	MIR4311
chr19	12296267	12296432	intron (NM_003437, intron 1 of 3)	-9481	NR_104179	LOC100289333
chr8	134753511	134753676	Intergenic	-169410	NM_173344	ST3GAL1
chr20	46235081	46235246	intron (NM_181659, intron 2 of 22)	104562	NM_001174087	NCOA3
chr3	156247953	156248118	intron (NM_003471, intron 12 of 13)	24938	NM_007107	SSR3
chr8	135394624	135394789	Intergenic	-215608	NR_002438	ZFAT-AS1
chr9	109877314	109877479	Intergenic	-28680	NR_031752	MIR548Q
chr14	95076472	95076637	Intergenic	-2160	NM_001085	SERPINA3
chr6	130952689	130952854	Intergenic	194509	NM_052913	TMEM200A
chr10	104538097	104538262	intron (NM_017787, intron 1 of 3)	2291	NM_017787	WBP1L
chr15	39102114	39102279	Intergenic	113397	NM_207444	C15orf53
chr20	32347624	32347789	intron (NR_104259, intron 7 of 13)	28140	NM_032819	ZNF341
chr9	122466820	122466985	Intergenic	-335163	NM_014618	BRINP1
chr7	142624240	142624405	intron (NM_019841, intron 7 of 14)	6498	NM_019841	TRPV5
chr4	25567969	25568134	Intergenic	-89384	NM_001177998	SLC34A2
chr8	38810222	38810387	intron (NM_021623, intron 8 of 12)	-21364	NM_153692	HTRA4
chr11	6629727	6629892	intron (NM_001278441, intron 4 of 10)	3666	NM_006284	TAF10
chr4	86144758	86144923	Intergenic	-251444	NM_001025616	ARHGAP24
chr20	44819640	44819805	intron (NM_021248, intron 8 of 11)	72816	NM_001250	CD40
chr7	129553299	129553464	intron (NM_001202498, intron 1 of 6)	39402	NM_001202498	UBE2H
chr17	20181725	20181890	intron (NM_001243439, intron 12 of 14)	-42680	NR_023380	CCDC144CP
chrX	9179651	9179816	Intergenic	-178617	NM_205849	FAM9B
chr11	27012967	27013132	Intergenic	-2579	NM_203371	FIBIN
chr6	15968946	15969111	Intergenic	-160289	NM_013262	MYLIP
chr4	154563214	154563379	Intergenic	-42145	NM_003264	TLR2
chr8	5659481	5659646	Intergenic	604506	NR_040040	LOC100287015
chr11	31884133	31884298	intron (NR_033971, intron 1 of 2)	-44706	NM_001127612	PAX6
chr4	2178170	2178335	intron (NM_181808, intron 6 of 23)	52706	NM_181808	POLN
chr1	15598623	15598788	intron (NM_052929, intron 2 of 30)	24937	NM_052929	FHAD1
chr3	64878470	64878635	intron (NR_038264, intron 4 of 5)	172869	NR_030317	MIR548A2
chr12	29303595	29303760	intron (NM_001271783, intron 1 of 11)	1741	NM_001271783	FAR2
chr2	68971388	68971553	intron (NM_001007231, intron 1 of 10)	9557	NM_001007231	ARHGAP25
chr5	15309930	15310095	Intergenic	-43343	NR_109944	RP1-137K24.1
chr2	121461130	121461295	Intergenic	-93655	NM_005270	GLI2
chr2	80144860	80145025	intron (NM_001282598, intron 7 of 17)	-51233	NR_107047	MIR8080
chr15	81200787	81200952	intron (NM_018689, intron 12 of 28)	-66455	NR_030393	MIR549
chr15	42094352	42094517	intron (NM_001265611, intron 3 of 29)	-25849	NM_001114632	JMJD7
chr1	34126423	34126588	intron (NM_052896, intron 26 of 69)	188273	NM_145238	ZSCAN20
chr11	62485261	62485426	intron (NR_037946, intron 10 of 23)	-8252	NR_037949	BSCL2
chr7	32235630	32235795	intron (NM_001191058, intron 2 of 18)	102671	NM_001191058	PDE1C
chr20	59914760	59914925	intron (NM_001794, intron 2 of 15)	87360	NM_001794	CDH4
chr8	30263141	30263306	intron (NM_006867, intron 1 of 9)	-20306	NR_046205	RBPMS-AS1
chr1	29656857	29657022	Intergenic	93911	NM_005704	PTPRU
chr8	121043749	121043914	intron (NM_001283012, intron 6 of 6)	-93516	NM_021110	COL14A1
chr16	51658437	51658602	Intergenic	449328	NM_001242473	C16orf97
chr12	1391267	1391432	intron (NR_027948, intron 14 of 19)	-218308	NR_028415	LINC00942
chr7	73786397	73786562	intron (NM_032421, intron 8 of 15)	-81641	NM_016328	GTF2IRD1
chr14	97812855	97813020	Intergenic	-112216	NR_110166	LOC101929241
chr1	205893858	205894023	intron (NM_134325, intron 12 of 21)	18648	NM_052934	SLC26A9
chr21	45931147	45931312	intron (NR_103707, intron 6 of 6)	5302	NR_103707	TSPEAR-AS1
chr12	33637181	33637346	Intergenic	-44509	NM_198992	SYT10
chr8	115581332	115581497	Intergenic	1098825	NM_001282902	TRPS1
chr12	119314211	119314376	Intergenic	-105007	NM_194286	SRRM4
chr2	129343510	129343675	Intergenic	-267421	NM_004807	HS6ST1
chr15	42931262	42931427	intron (NM_020759, intron 7 of 32)	63487	NM_020759	STARD9
chr21	38660001	38660166	Intergenic	-20250	NM_006052	DSCR3
chr20	42026689	42026854	Intergenic	-59733	NR_034009	SRSF6
chr3	189428360	189428525	intron (NM_001114978, intron 1 of 12)	-79007	NM_001114982	TP63
chr2	235215125	235215290	Intergenic	190486	NM_005737	ARL4C
chr9	138061657	138061822	Intergenic	-11716	NR_046107	LOC401557
chr12	64575264	64575429	Intergenic	40730	NM_152440	C12orf66
chr18	35087340	35087505	intron (NM_001025088, intron 1 of 12)	58578	NM_020180	CELF4
chr6	56176775	56176940	intron (NR_046940, intron 3 of 5)	-64479	NM_030820	COL21A1
chr4	79375372	79375537	intron (NM_025074, intron 47 of 73)	-97288	NM_005139	ANXA3
chr16	69177233	69177398	intron (NM_032830, intron 6 of 16)	10816	NM_032830	CIRH1A
chr3	150751982	150752147	intron (NR_024066, intron 1 of 5)	-52612	NM_053002	MED12L
chr5	117823270	117823435	intron (NR_104610, intron 4 of 9)	74460	NR_104610	LOC101927280
chr20	43864537	43864702	Intergenic	14609	NM_003008	SEMG2
chr7	131008468	131008633	intron (NM_001145354, intron 2 of 18)	-4045	NM_013255	MKLN1
chr17	64864765	64864930	Intergenic	-8544	NM_145811	CACNG5
chr3	140869722	140869887	Intergenic	-80863	NM_001282728	ACPL2
chr12	7073666	7073831	TTS (NM_001267700)	488	NR_029682	MIR141
chr3	68944838	68945003	intron (NM_001005527, intron 1 of 5)	36841	NM_001005527	FAM19A4
chr5	148556444	148556609	intron (NM_014945, intron 2 of 23)	35472	NM_014945	ABLIM3
chr19	56030473	56030638	TTS (NM_001144950)	17880	NM_001101401	SBK2
chr2	224428327	224428492	Intergenic	38808	NM_003469	SCG2
chr8	119258456	119258621	intron (NR_109794, intron 4 of 4)	-134480	NM_000127	EXT1
chr8	107042863	107043028	Intergenic	-239461	NM_001198533	OXR1
chr5	50682251	50682416	intron (NM_002202, intron 2 of 5)	-3167	NR_046243	LOC642366
chr1	154381151	154381316	intron (NM_000565, intron 1 of 9)	3564	NM_000565	IL6R
chr4	148121625	148121790	Intergenic	-254673	NM_031956	TTC29
chr15	63361882	63362047	intron (NM_001018004, intron 8 of 8)	21328	NM_001018008	TPM1
chr3	127820557	127820722	intron (NM_003707, intron 4 of 10)	22032	NM_003707	RUVBL1
chr4	58110443	58110608	Intergenic	-133974	NM_001553	IGFBP7
chr1	151486723	151486888	intron (NM_020770, intron 1 of 20)	2943	NM_020770	CGN
chr20	58258140	58258305	intron (NM_001199506, intron 1 of 12)	6506	NM_001199506	PHACTR3
chr3	73335874	73336039	Intergenic	225146	NM_018029	EBLN2
chr9	35153715	35153880	Intergenic	-8192	NM_006377	UNC13B
chr2	172361047	172361212	Intergenic	-17628	NM_001256909	CYBRD1
chr1	85208661	85208826	Intergenic	-52503	NM_014021	SSX2IP
chr6	14227556	14227721	Intergenic	58047	NR_108096	LINC01108
chr3	126466453	126466618	intron (NM_032343, intron 4 of 7)	43472	NM_032343	CHCHD6
chr1	15441928	15442093	non-coding (NR_027136, exon 5 of 5)	36950	NR_027136	TMEM51-AS1
chr11	106231229	106231394	Intergenic	-282846	NM_152433	KBTBD3
chr12	3621930	3622095	intron (NM_019854, intron 1 of 9)	21648	NM_019854	PRMT8
chrX	55842552	55842717	Intergenic	98524	NM_016656	RRAGB
chr12	33309796	33309961	Intergenic	-260098	NM_001005242	PKP2
chr13	95504237	95504402	Intergenic	139349	NR_046514	SOX21-AS1
chr7	127650131	127650296	intron (NM_014390, intron 16 of 23)	12651	NR_027330	SND1-IT1
chrX	148386584	148386749	Intergenic	200218	NM_006123	IDS
chr16	51020044	51020209	Intergenic	164382	NM_001127892	SALL1
chr4	21764549	21764714	5' UTR (NM_147182, exon 2 of 9)	-65313	NM_001035003	KCNIP4
chr13	51874912	51875077	Intergenic	-40174	NM_001101320	SERPINE3
chr4	21810845	21811010	intron (NM_147182, intron 1 of 8)	43884	NR_002813	KCNIP4-IT1
chr8	98407342	98407507	Intergenic	-117248	NM_033512	TSPYL5
chr14	81311202	81311367	intron (NM_152446, intron 8 of 23)	94600	NM_152446	CEP128
chr1	222241224	222241389	Intergenic	-325790	NM_007207	DUSP10
chr3	69160205	69160370	intron (NM_198271, intron 2 of 2)	11459	NM_198271	LMOD3
chr14	37445151	37445316	intron (NM_001171170, intron 1 of 10)	-23637	NR_039725	MIR4503
chr9	73191297	73191462	intron (NM_001007471, intron 21 of 24)	-161806	NM_001206	KLF9
chr15	44216942	44217107	intron (NR_104455, intron 1 of 14)	-46655	NR_003571	PIN4P1
chr14	34379087	34379252	Intergenic	41115	NM_022073	EGLN3
chr2	46375756	46375921	intron (NM_005400, intron 12 of 14)	-148703	NM_001430	EPAS1
chr16	59212829	59212994	Intergenic	-444650	NM_002080	GOT2
chr16	49399842	49400007	Intergenic	-7884	NM_144602	C16orf78
chr13	26844735	26844900	intron (NM_001260, intron 1 of 12)	16061	NM_001260	CDK8
chr11	91980365	91980530	Intergenic	-104815	NM_001008781	FAT3
chr4	84133413	84133578	Intergenic	72572	NM_015697	COQ2
chr13	88868449	88868614	Intergenic	-324553	NR_047021	LINC00433
chr22	51175690	51175855	promoter-TSS (NM_001097)	-880	NM_001097	ACR
chr6	52399865	52400030	intron (NM_012288, intron 2 of 10)	41915	NM_012288	TRAM2
chr3	87725822	87725987	Intergenic	-305822	NM_000866	HTR1F
chr2	200601438	200601603	Intergenic	114376	NR_034096	FTCDNL1
chr1	48508543	48508708	Intergenic	-46063	NM_001194986	TRABD2B
chr1	152600022	152600187	Intergenic	-4525	NM_178431	LCE3A
chr1	157001238	157001403	intron (NM_014784, intron 1 of 39)	13842	NM_014784	ARHGEF11
chr15	59945270	59945435	intron (NM_004492, intron 1 of 4)	4385	NM_004492	GTF2A2
chr6	20358130	20358295	Intergenic	-43925	NM_001949	E2F3
chr8	134449143	134449308	Intergenic	134958	NM_003033	ST3GAL1
chr8	10744725	10744890	Intergenic	-47398	NM_001284356	PINX1
chrX	57762583	57762748	Intergenic	144396	NM_007157	ZXDB
chr13	106775629	106775794	Intergenic	-253200	NR_034119	LINC00460
chr8	921327	921492	intron (NR_073466, intron 3 of 3)	233804	NR_073397	ERICH1-AS1
chr2	84262667	84262832	Intergenic	-255057	NR_003663	FUNDC2P2
chr2	99135861	99136026	intron (NM_004027, intron 2 of 25)	74622	NM_001134224	INPP4A
chr5	2321133	2321298	Intergenic	-8900	NR_104616	LOC100506858
chr9	38213292	38213457	Intergenic	-144164	NM_003028	SHB
chr2	100888191	100888356	Intergenic	50922	NM_198461	LONRF2
chr8	122819303	122819468	Intergenic	-165755	NM_005328	HAS2
chr19	9755000	9755165	Intergenic	22924	NM_001242812	C19orf82
chr21	36472336	36472501	Intergenic	-50823	NM_001754	RUNX1
chr12	45773141	45773306	intron (NM_001025356, intron 10 of 19)	86757	NM_001142678	ANO6
chr21	45954455	45954620	intron (NM_001272037, intron 3 of 12)	5541	NM_198691	KRTAP10-1
chr12	29359679	29359844	intron (NM_001271783, intron 1 of 11)	-16795	NM_001271784	FAR2
chr2	112378181	112378346	Intergenic	-125571	NR_015395	MIR4435-1HG
chr9	96158784	96158949	Intergenic	-50170	NM_001098808	C9orf129
chr11	4679098	4679263	Intergenic	14024	NM_152430	OR51E1
chr1	28909616	28909781	Intergenic	-1332	NR_024127	SNHG12
chr9	109633243	109633408	intron (NM_021224, intron 1 of 12)	7947	NM_021224	ZNF462
chr2	813492	813657	intron (NR_033880, intron 2 of 3)	50538	NR_033880	LINC01115
chr3	186155983	186156148	Intergenic	55385	NR_033844	RP11-48F14.1
chr17	66707278	66707443	Intergenic	-110265	NM_017565	FAM20A
chr16	11042314	11042479	intron (NM_015226, intron 1 of 22)	4051	NM_001243403	CLEC16A
chr12	25167620	25167785	Intergenic	-17329	NM_001101339	C12orf77
chr19	5314671	5314836	intron (NM_130854, intron 1 of 32)	26061	NM_002850	PTPRS
chr4	159535014	159535179	intron (NM_001253733, intron 9 of 17)	58106	NM_001008393	C4orf46
chr17	43992677	43992842	intron (NM_001203252, intron 1 of 10).2	19610	NR_024560	MAPT-IT1
chr14	52083813	52083978	intron (NM_001042481, intron 2 of 14)	-17225	NR_047477	FRMD6-AS2
chr14	53924395	53924560	Intergenic	304405	NR_110062	RP11-547D23.1
chr8	5978649	5978814	Intergenic	285338	NR_040040	LOC100287015
chr22	26946126	26946291	intron (NM_003595, intron 1 of 6)	5081	NR_031615	MIR548J
chr4	58450980	58451145	Intergenic	-474511	NM_001553	IGFBP7
chr1	55378313	55378478	Intergenic	-25474	NM_014762	DHCR24
chr13	92288983	92289148	intron (NM_004466, intron 2 of 7)	238130	NM_004466	GPC5
chr8	127340579	127340744	Intergenic	230050	NM_174911	FAM84B
chr9	124652990	124653155	intron (NM_001139442, intron 6 of 8)	148008	NM_138709	DAB2IP
chr12	32301439	32301604	intron (NM_001003398, intron 1 of 8)	41336	NM_001714	BICD1
chr20	54976614	54976779	intron (NM_001033521, intron 5 of 5)	8989	NM_001033522	CSTF1
chr2	229280411	229280576	Intergenic	-234132	NM_001142644	SPHKAP
chr8	69763030	69763195	Intergenic	253313	NR_039986	RP11-600K15.1
chr12	18964411	18964576	Intergenic	73448	NM_033328	CAPZA3
chr8	5369111	5369276	Intergenic	-516865	NM_033225	CSMD1
chr11	92457315	92457480	intron (NM_001008781, intron 3 of 24)	-245392	NM_005959	MTNR1B
chr10	49815932	49816097	intron (NM_001256025, intron 1 of 9)	-2838	NM_001256024	ARHGAP22
chr3	134754377	134754542	intron (NM_004441, intron 3 of 15)	240360	NM_004441	EPHB1
chr2	13817922	13818087	Intergenic	-670866	NR_038434	LOC100506474
chr19	51370752	51370917	Intergenic	-5855	NR_045762	KLK2
chr4	151644406	151644571	intron (NM_001199282, intron 36 of 56)	141411	NM_006439	MAB21L2
chr4	54404812	54404977	intron (NM_001126328, intron 2 of 10)	19542	NM_032622	LNX1
chr21	16380288	16380453	intron (NM_003489, intron 3 of 3)	56756	NM_003489	NRIP1
chr2	56186689	56186854	Intergenic	23440	NR_029630	MIR217
chr5	11327039	11327204	intron (NM_001332, intron 9 of 21)	261908	NM_001288715	CTNND2
chr14	104755492	104755657	Intergenic	150514	NM_015656	KIF26A
chr14	83415665	83415830	Intergenic	-1326342	NR_110074	RP11-799P8.1
chr17	17646175	17646340	intron (NM_030665, intron 2 of 5)	36586	NR_024007	SMCR5
chr4	159722447	159722612	intron (NM_020840, intron 1 of 16)	32347	NM_020840	FNIP2
chr2	110277530	110277695	Intergenic	94171	NM_144710	2014-09-10
chr11	44834930	44835095	intron (NM_130783, intron 1 of 8)	49036	NM_130783	TSPAN18
chr14	21561653	21561818	intron (NM_001101672, intron 2 of 4)	5073	NM_016423	ZNF219
chr10	116004960	116005125	intron (NM_001272046, intron 1 of 13)	6029	NM_001272046	VWA2
chr5	159368213	159368378	intron (NM_000679, intron 1 of 1)	24555	NM_000679	ADRA1B
chr11	74020904	74021069	intron (NR_110031, intron 1 of 11)	1735	NR_110031	P4HA3
chr12	9911803	9911968	intron (NM_001781, intron 1 of 4)	1612	NM_001781	CD69
chr5	163302329	163302494	Intergenic	369877	NM_013283	MAT2B
chr1	120496051	120496216	intron (NM_024408, intron 14 of 33)	-56986	NM_021794	ADAM30
chr1	202987889	202988054	intron (NM_138391, intron 6 of 7)	11435	NM_001079809	TMEM183B
chr16	56122392	56122557	Intergenic	102532	NR_027078	RP11-461O7.1
chr8	144492422	144492587	Intergenic	20098	NM_201589	MAFA
chr11	46541026	46541191	intron (NM_001267782, intron 8 of 19)	-67669	NR_036117	MIR3160-1
chr2	66012825	66012990	Intergenic	-353251	NM_181784	SPRED2
chr8	5514700	5514865	Intergenic	-662454	NM_033225	CSMD1
chr14	78196370	78196535	intron (NM_012245, intron 10 of 13)	22038	NR_052025	SLIRP
chr14	42554488	42554653	Intergenic	477806	NM_152447	LRFN5
chr3	77790127	77790292	Intergenic	643046	NM_001128929	ROBO2
chr2	224051924	224052089	Intergenic	135358	NM_080671	KCNE4
chr11	125354270	125354435	intron (NM_005103, intron 2 of 9)	11854	NM_005103	FEZ1
chr20	62794693	62794858	Intergenic	-1052	NM_004535	MYT1
chr4	153762861	153763026	intron (NM_001287433, intron 3 of 8)	61854	NM_001287432	ARFIP1
chr11	60491515	60491680	Intergenic	24550	NM_031457	MS4A8
chr15	49232870	49233035	intron (NM_203349, intron 1 of 11)	22689	NM_203349	SHC4
chr12	9186323	9186488	Intergenic	31261	NR_034140	LINC00612
chr1	203133895	203134060	intron (NM_001048230, intron 2 of 2)	10965	NM_004997	MYBPH
chr6	20778715	20778880	intron (NM_017774, intron 7 of 15)	244109	NM_017774	CDKAL1
chr11	77991279	77991444	intron (NM_012296, intron 2 of 9)	61565	NM_012296	GAB2
chr5	39068367	39068532	intron (NM_152756, intron 2 of 37)	6061	NM_001285439	RICTOR
chr1	24020163	24020328	intron (NM_000975, intron 2 of 5)	1976	NM_001199802	RPL11
chr2	45583950	45584115	Intergenic	-101952	NR_033831	LINC01121
chr1	217251820	217251985	intron (NM_001134285, intron 1 of 8)	-1590	NM_001243507	ESRRG
chr3	68997858	68998023	Intergenic	-16179	NM_182522	FAM19A4
chr6	11748654	11748819	intron (NM_032744, intron 3 of 5)	30544	NM_001143948	ADTRP
chr22	43621746	43621911	intron (NM_173050, intron 10 of 21)	-38691	NM_015140	TTLL12
chr5	89677394	89677559	Intergenic	28127	NM_004365	CETN3
chr14	57608806	57608971	Intergenic	-126718	NR_026895	AP5M1
chr15	63903739	63903904	intron (NM_003922, intron 77 of 77)	-10795	NR_034080	USP3-AS1
chr21	36467054	36467219	Intergenic	-45541	NM_001754	RUNX1
chr3	42345829	42345994	Intergenic	-38249	NM_000729	CCK
chr8	111594412	111594577	Intergenic	-607535	NM_014379	KCNV1
chr13	108138483	108138648	intron (NM_001080396, intron 1 of 2)	349241	NR_046848	FAM155A-IT1
chr9	127154364	127154529	intron (NM_002799, intron 5 of 7)	23306	NM_002799	PSMB7
chr1	55451249	55451414	intron (NM_182532, intron 1 of 2)	4866	NM_182532	TMEM61
chr20	57679164	57679329	Intergenic	-61345	NM_001256403	SLMO2
chr1	209591997	209592162	Intergenic	-10089	NM_001104548	MIR205HG
chr14	40366322	40366487	Intergenic	-464700	NM_203301	FBXO33
chr14	61609954	61610119	Intergenic	138494	NM_001017970	TMEM30B
chr1	203037065	203037230	intron (NM_015053, intron 13 of 16)	16836	NM_015053	PPFIA4
chr2	123295937	123296102	Intergenic	782898	NR_048559	TSN
chr1	120149604	120149769	Intergenic	-7772	NR_036540	LINC00622
chr14	35928736	35928901	Intergenic	-54858	NM_020529	NFKBIA
chr6	14065780	14065945	Intergenic	-51625	NM_001251901	CD83
chr8	9194165	9194330	Intergenic	11686	NR_040039	RP11-115J16.1
chr16	88345347	88345512	Intergenic	-148450	NM_001127464	ZNF469
chr2	85641354	85641519	promoter-TSS (NM_001256139)	-239	NM_001256139	CAPG
chr19	4229718	4229883	intron (NM_005755, intron 1 of 4)	260	NM_005755	EBI3
chr5	38228395	38228560	Intergenic	-30034	NM_152403	EGFLAM
chr7	28508211	28508376	intron (NM_004904, intron 1 of 10)	33059	NM_004904	CREB5
chr11	10632078	10632243	intron (NM_001100163, intron 10 of 20)	41688	NM_001098579	MRVI1
chr2	211257145	211257310	Intergenic	-77332	NM_079420	MYL1
chr8	118591961	118592126	Intergenic	59091	NM_080651	MED30
chr19	54925485	54925650	Intergenic	-1038	NM_001005367	TTYH1
chr12	25945502	25945667	Intergenic	81428	NR_036188	MIR4302
chr19	33064195	33064360	Intergenic	-7817	NM_004708	PDCD5
chr1	221418855	221419020	Intergenic	90701	NR_024236	C1orf140
chr12	2805538	2805703	3' UTR (NM_001167625, exon 47 of 47)	-5297	NR_045725	CACNA1C-AS1
chr7	2691534	2691699	intron (NM_025250, intron 7 of 13)	20013	NM_025250	TTYH3
chr10	30286869	30287034	Intergenic	61537	NM_020848	KIAA1462
chr5	3414895	3415060	Intergenic	89141	NR_104618	LOC102467075
chrX	77323045	77323210	Intergenic	-36539	NM_000291	PGK1
chr2	115502187	115502352	intron (NM_001178036, intron 2 of 26)	283089	NM_001178036	DPP10
chr8	59404882	59405047	exon (NM_000780, exon 5 of 6)	7756	NM_000780	CYP7A1
chr2	66766685	66766850	intron (NM_002398, intron 8 of 12)	-34395	NR_110156	AC007392.3
chr20	43766507	43766672	Intergenic	-13483	NM_080869	WFDC12
chr3	65382532	65382697	intron (NM_004742, intron 13 of 22)	-496877	NR_046575	MAGI1-AS1
chr1	42346825	42346990	intron (NR_038260, intron 1 of 2)	37471	NM_001127714	HIVEP3
chr3	88354052	88354217	Intergenic	-155118	NM_001195308	CGGBP1
chr5	10923741	10923906	Intergenic	-162436	NM_004394	DAP
chr20	23356627	23356792	3' UTR (NM_001283018, exon 11 of 11)	11688	NM_022482	GZF1
chr9	125570677	125570842	Intergenic	8357	NM_080859	OR1K1
chr5	179026897	179027062	intron (NM_001040452, intron 14 of 17)	23732	NM_001257293	HNRNPH1
chr2	44986680	44986845	intron (NM_024766, intron 9 of 10)	181884	NR_103785	SIX3-AS1
chr2	149330877	149331042	Intergenic	-71601	NM_015630	EPC2
chr20	61902420	61902585	Intergenic	-1635	NM_001281483	ARFGAP1
chr20	31571059	31571224	TTS (NM_080675)	21098	NM_080675	SUN5
chr6	53097054	53097219	Intergenic	-44655	NR_049866	MIR5685
chr3	119828171	119828336	Intergenic	-14989	NM_001146156	GSK3B
chr16	10121986	10122151	intron (NM_000833, intron 3 of 13)	153856	NM_001134408	GRIN2A
chr1	156689773	156689938	Intergenic	7850	NM_030980	ISG20L2
chr20	30879948	30880113	intron (NM_004798, intron 1 of 8)	14576	NM_004798	KIF3B
chr17	76390322	76390487	intron (NM_024419, intron 2 of 9)	15669	NM_024419	PGS1
chr20	31156795	31156960	intron (NM_001256798, intron 1 of 10)	15998	NM_001256798	C20orf112
chr8	4879698	4879863	Intergenic	-27452	NM_033225	CSMD1
chr6	14059352	14059517	Intergenic	-58053	NM_001251901	CD83
chr2	175913923	175914088	Intergenic	-43898	NM_001025201	CHN1
chr4	39764057	39764222	intron (NM_001111112, intron 4 of 5)	64475	NM_005339	UBE2K
chr2	113626525	113626690	Intergenic	-32251	NM_000576	IL1B
chr3	40819747	40819912	Intergenic	253460	NM_198484	ZNF621
chr14	73358454	73358619	intron (NM_001280543, intron 1 of 10)	821	NM_001280544	DPF3
chr9	89371839	89372004	Intergenic	190183	NM_002048	GAS1
chr14	59604220	59604385	Intergenic	-51079	NM_001270520	DAAM1
chr16	67219694	67219859	intron (NM_178516, intron 9 of 13)	-1893	NM_001040715	KIAA0895L
chr8	118658810	118658975	Intergenic	125940	NM_080651	MED30
chr20	20091223	20091388	intron (NM_001167816, intron 7 of 12)	54015	NM_001167816	C20orf26
chr16	80306579	80306744	Intergenic	-268193	NM_130897	DYNLRB2
chr2	114950023	114950188	Intergenic	-212544	NR_034130	LOC100499194
chr13	97070255	97070420	intron (NM_153456, intron 1 of 1)	327244	NM_153456	HS6ST3
chr5	18721795	18721960	Intergenic	1266476	NM_004934	CDH18
chr17	66581959	66582124	intron (NM_017565, intron 1 of 10)	15054	NM_001243746	FAM20A
chr21	28670898	28671063	intron (NR_049807, intron 3 of 4)	-331541	NM_007038	ADAMTS5
chr20	38514599	38514764	Intergenic	-118422	NR_109937	RP11-101E14.2
chr17	54178333	54178498	Intergenic	-52421	NM_153228	ANKFN1
chr17	26938599	26938764	intron (NM_001287207, intron 8 of 11)	2530	NM_001174103	SGK494
chr11	36275344	36275509	Intergenic	35573	NM_001101653	COMMD9
chr20	49415256	49415421	intron (NM_198799, intron 1 of 4)	3907	NM_198799	BCAS4
chr6	31162202	31162367	Intergenic	-3253	NR_026791	HCG27
chr2	121511738	121511903	Intergenic	-43047	NM_005270	GLI2
chr3	134283232	134283397	3' UTR (NM_025180, exon 16 of 16)	78267	NM_025180	CEP63
chr1	112095966	112096131	intron (NM_001081976, intron 1 of 5)	10549	NM_001081976	ADORA3
chr5	172620629	172620794	Intergenic	41604	NM_001166175	NKX2-5
chr16	48017006	48017171	Intergenic	163593	NM_033226	ABCC12
chr20	18279058	18279223	intron (NM_003434, intron 3 of 6)	10213	NM_001282999	ZNF133
chr1	157075871	157076036	Intergenic	-6353	NM_001004341	ETV3L
chr12	29081782	29081947	Intergenic	-220072	NM_001271783	FAR2
chr3	89364456	89364621	intron (NM_182644, intron 3 of 6)	207864	NM_182644	EPHA3
chr3	39680930	39681095	Intergenic	137455	NM_001278323	MOBP
chr12	30540694	30540859	Intergenic	289402	NM_001190995	IPO8
chr14	51458845	51459010	intron (NM_015163, intron 7 of 9)	-47679	NM_002863	PYGL
chr12	16359520	16359685	intron (NM_001170798, intron 7 of 8)	71017	NM_001170798	SLC15A5
chr5	21097933	21098098	Intergenic	-361574	NR_027027	GUSBP1
chr2	21677059	21677224	Intergenic	256383	NR_038837	AC018742.1
chr7	51093714	51093879	intron (NM_015198, intron 11 of 12)	-232637	NM_001001555	GRB10
chr5	4399662	4399827	Intergenic	-373850	NR_104619	LOC101929153
chr15	84252939	84253104	intron (NR_026799, intron 6 of 8)	-69817	NM_207517	ADAMTSL3
chr12	30478058	30478223	Intergenic	352038	NM_001190995	IPO8
chr20	40773354	40773519	intron (NM_133170, intron 18 of 31)	-526303	NM_032221	CHD6
chr17	15258130	15258295	Intergenic	-13254	NM_031898	TEKT3
chr18	22082816	22082981	Intergenic	42305	NM_021624	HRH4
chr1	81272729	81272894	Intergenic	-993271	NM_012302	LPHN2
chr20	44695290	44695455	intron (NM_020967, intron 5 of 7)	23208	NM_020967	NCOA5
chr11	103427184	103427349	Intergenic	-293368	NR_039842	MIR4693
chr1	170964193	170964358	intron (NM_025063, intron 12 of 14)	59639	NM_025063	MROH9
chr20	61790426	61790591	Intergenic	-19344	NR_029670	MIR124-3
chr7	5270270	5270435	intron (NM_001278299, intron 12 of 12)	16452	NM_001033520	WIPI2
chr2	150932383	150932548	Intergenic	411744	NM_001254738	RND3
chrX	19563871	19564036	intron (NM_001184960, intron 10 of 12)	-30574	NM_001001671	MAP3K15
chr16	8736080	8736245	intron (NM_024109, intron 8 of 10)	20635	NM_024109	METTL22
chr2	144375538	144375703	intron (NM_018460, intron 11 of 13)	-319014	NR_110237	AC016910.1
chr16	64465531	64465696	Intergenic	690306	NM_001797	CDH11
chr3	65250177	65250342	Intergenic	544576	NR_030317	MIR548A2
chr8	127863544	127863709	Intergenic	-161773	NR_045262	PCAT1
chr1	19185147	19185312	intron (NM_152232, intron 1 of 5)	926	NM_152232	TAS1R2
chr22	20213280	20213445	Intergenic	19507	NR_026919	LINC00896
chr4	109740191	109740356	intron (NR_045756, intron 33 of 35)	-56038	NM_001146590	ETNPPL
chr17	61715326	61715491	intron (NM_203351, intron 3 of 16)	15607	NM_002401	MAP3K3
chr14	54608848	54609013	Intergenic	-185376	NM_001202	BMP4
chr2	60453920	60454085	Intergenic	160578	NR_039631	MIR4432
chr6	43447099	43447264	intron (NM_001146018, intron 3 of 10)	1920	NM_001146020	TJAP1
chr21	38263803	38263968	intron (NM_001242784, intron 7 of 11)	75071	NM_001242784	HLCS
chr20	52936633	52936798	Intergenic	112213	NM_002623	PFDN4
chr5	164713358	164713523	Intergenic	816155	NR_105065	LOC102546299
chr5	36347738	36347903	Intergenic	-45809	NM_145000	RANBP3L
chr2	118277466	118277631	Intergenic	-294707	NM_006773	DDX18
chr22	33659700	33659865	Intergenic	172873	NR_039921	MIR4764
chr16	3973299	3973464	Intergenic	-43260	NM_004380	CREBBP
chr17	48791345	48791510	Intergenic	-5499	NM_016424	LUC7L3
chr14	42922388	42922553	Intergenic	845706	NM_152447	LRFN5
chr2	44531292	44531457	exon (NM_000341, exon 7 of 10)	28777	NM_000341	SLC3A1
chr10	106150843	106151008	intron (NM_001008723, intron 9 of 17)	37403	NM_001008723	CCDC147
chr2	27328047	27328212	intron (NM_006569, intron 1 of 5)	5841	NM_001166241	CGREF1
chr21	40357824	40357989	Intergenic	-8206	NR_109962	AF064858.7
chr3	108318426	108318591	intron (NM_014648, intron 1 of 32)	-10017	NM_020890	KIAA1524
chr14	58536761	58536926	intron (NM_001001872, intron 5 of 7)	82004	NM_001001872	C14orf37
chr11	91972524	91972689	Intergenic	-112656	NM_001008781	FAT3
chr13	63217195	63217360	Intergenic	-613596	NR_046995	LINC00358
chr5	153779114	153779279	intron (NR_037897, intron 2 of 2)	46186	NR_037897	SAP30L-AS1
chr1	21975057	21975222	intron (NM_001145657, intron 3 of 26)	3209	NM_001145658	RAP1GAP
chr5	6447962	6448127	promoter-TSS (NM_001145161)	-692	NM_001145161	UBE2QL1
chr4	157062442	157062607	Intergenic	-187476	NM_001334	CTSO
chr5	27901065	27901230	Intergenic	428748	NR_038848	LINC01021
chr11	36562632	36562797	Intergenic	-26849	NM_000448	RAG1
chr1	222252129	222252294	Intergenic	-336695	NM_007207	DUSP10
chr6	156678314	156678479	Intergenic	-420668	NM_020732	ARID1B
chr3	133857717	133857882	Intergenic	-108879	NM_005630	SLCO2A1
chr14	73344313	73344478	intron (NM_001280542, intron 1 of 10)	14962	NM_001280544	DPF3
chr8	123146399	123146564	Intergenic	-492851	NM_005328	HAS2
chr1	203300435	203300600	Intergenic	20040	NR_103757	FMOD
chr3	148733516	148733681	intron (NM_001184721, intron 5 of 5)	24403	NM_001184720	GYG1
chr12	4362846	4363011	Intergenic	-19974	NM_001759	CCND2
chr17	52291970	52292135	Intergenic	391813	NM_032559	KIF2B
chr16	30555941	30556106	Intergenic	-9829	NM_023931	ZNF747
chr3	108190245	108190410	intron (NM_014981, intron 13 of 41)	57842	NM_014981	MYH15
chr8	94996259	94996424	Intergenic	67062	NM_001161781	PDP1
chr8	37340593	37340758	Intergenic	-212626	NM_025069	ZNF703
chr10	107635093	107635258	Intergenic	-1209201	NR_104028	SORCS3-AS1
chr11	61780148	61780313	Intergenic	-45098	NM_002032	FTH1
chr15	63275845	63276010	Intergenic	-58911	NM_001018007	TPM1
chr4	35014986	35015151	Intergenic	1230911	NM_015230	ARAP2
chr11	77208536	77208701	Intergenic	-23510	NM_002576	PAK1
chr15	75663914	75664079	3' UTR (NM_001145357, exon 21 of 21)	-3028	NM_001256496	MAN2C1
chr1	23733456	23733621	intron (NM_003196, intron 5 of 10)	17723	NM_003196	TCEA3
chr8	120956688	120956853	intron (NM_022783, intron 3 of 8)	70875	NM_022783	DEPTOR
chr12	1980334	1980499	intron (NM_172364, intron 18 of 37)	47454	NM_172364	CACNA2D4
chr19	28200906	28201071	Intergenic	83860	NR_027301	LINC00662
chr15	79404769	79404934	Intergenic	-21636	NM_002891	RASGRF1
chr2	126816228	126816393	Intergenic	-597201	NM_016815	GYPC
chr12	108026095	108026260	intron (NM_001018072, intron 11 of 16)	51543	NM_001017523	BTBD11
chr11	91616972	91617137	Intergenic	-468208	NM_001008781	FAT3
chr9	96326333	96326498	intron (NM_014612, intron 17 of 17)	-12494	NM_005392	PHF2
chr8	11218854	11219019	non-coding (NR_001578, exon 5 of 9)	-6975	NR_026814	C8orf12
chrX	109402804	109402969	intron (NM_032227, intron 5 of 6)	65402	NR_004379	SNORD96B
chr9	34342261	34342426	intron (NM_147173, intron 3 of 3)	12839	NM_147172	NUDT2
chr19	56112722	56112887	intron (NM_153219, intron 1 of 1)	1074	NM_153219	ZNF524
chr6	37762719	37762884	Intergenic	-24506	NM_021943	ZFAND3
chr5	52656780	52656945	Intergenic	-119402	NM_013409	FST
chr4	132106956	132107121	Intergenic	-1963432	NM_032961	PCDH10
chr4	163650064	163650229	Intergenic	437927	NM_001128931	NAF1
chr3	140910302	140910467	Intergenic	-40283	NM_001282728	ACPL2
chr8	8104336	8104501	Intergenic	18326	NR_024362	FAM86B3P
chr8	108560262	108560427	Intergenic	-50090	NM_001199859	ANGPT1
chr18	9674946	9675111	Intergenic	-33200	NM_006868	RAB31
chr8	41602778	41602943	intron (NM_001142446, intron 2 of 42)	52280	NM_000037	ANK1
chr4	32852872	32853037	Intergenic	2130917	NM_001173523	PCDH7
chr8	125049516	125049681	intron (NM_001039112, intron 19 of 40)	3425	NR_040044	FER1L6-AS1
chr4	27470471	27470636	Intergenic	608240	NM_001169117	STIM2
chr19	19562807	19562972	intron (NM_017660, intron 1 of 11)	63580	NM_032037	TSSK6
chr3	31428361	31428526	Intergenic	-146048	NM_178862	STT3B
chr8	131897736	131897901	intron (NM_001115, intron 7 of 17)	155017	NM_001115	ADCY8
chr1	14677004	14677169	Intergenic	-248127	NM_015209	KAZN
chr8	49211157	49211322	Intergenic	-252888	NR_105002	RP11-770E5.1
chr4	55597953	55598118	intron (NM_001093772, intron 15 of 20)	73940	NM_000222	KIT
chr1	114864806	114864971	Intergenic	-168416	NM_001270805	SYT6
chr20	54143200	54143365	Intergenic	-99547	NR_110064	RP5-1010E17.2
chr13	98825862	98826027	intron (NM_001001715, intron 1 of 2)	3577	NM_178861	RNF113B
chr2	102775758	102775923	intron (NM_000877, intron 3 of 11)	16604	NM_000877	IL1R1
chr1	154689828	154689993	intron (NM_002249, intron 5 of 7)	-89454	NM_001025107	ADAR
chr11	130414628	130414793	Intergenic	95841	NM_139055	ADAMTS15
chr14	55205134	55205299	intron (NM_015589, intron 3 of 11)	-16290	NM_001161577	SAMD4A
chr1	219413378	219413543	Intergenic	66268	NM_138794	LYPLAL1
chr3	65996944	65997109	intron (NM_004742, intron 1 of 22)	27483	NM_004742	MAGI1
chr16	86947262	86947427	Intergenic	335229	NM_005250	FOXL1
chr16	34755953	34756118	Intergenic	-15195	NR_034018	RP11-80F22.15
chr20	60464701	60464866	intron (NM_001252339, intron 6 of 14)	63935	NR_031658	MIR1257
chr17	35254662	35254827	Intergenic	-40028	NM_005568	LHX1
chr2	8159678	8159843	intron (NR_034135, intron 8 of 8)	-42815	NR_015405	LINC00298
chr21	18846094	18846259	Intergenic	34968	NR_037585	C21orf37
chr9	132532911	132533076	Intergenic	-17649	NM_004878	PTGES
chr21	43549313	43549478	intron (NM_001004416, intron 20 of 22)	-20751	NR_027243	C21orf128
chr20	54455696	54455861	Intergenic	124750	NM_080617	CBLN4
chr5	5716818	5716983	Intergenic	294114	NM_015325	KIAA0947
chr5	135477837	135478002	intron (NM_001001420, intron 1 of 6)	-7340	NR_026763	SMAD5-AS1
chr16	74407295	74407460	Intergenic	-5224	NR_026950	LOC283922
chr9	83728234	83728399	Intergenic	575280	NM_005077	TLE1
chr20	41950195	41950360	Intergenic	-131720	NM_133170	PTPRT
chr14	38075602	38075767	Intergenic	-11359	NM_004496	FOXA1
chr2	64550894	64551059	Intergenic	-118357	NR_033837	LINC00309
chr6	142066006	142066171	Intergenic	343848	NM_002511	NMBR
chr5	31801127	31801292	intron (NM_178140, intron 1 of 23)	2178	NM_178140	PDZD2
chr20	52019498	52019663	intron (NM_173485, intron 2 of 2)	-149729	NR_110051	RP4-724E16.2
chr9	120060630	120060795	intron (NM_014010, intron 1 of 21)	116605	NM_014010	ASTN2
chr5	11458383	11458548	intron (NM_001332, intron 3 of 21)	130564	NM_001288715	CTNND2
chr20	36657344	36657509	intron (NM_014657, intron 1 of 8)	4407	NM_014657	TTI1
chr4	55823717	55823882	Intergenic	167963	NM_002253	KDR
chr13	109857145	109857310	intron (NM_015011, intron 34 of 34)	-37576	NR_047700	MYO16-AS1
chr12	32530549	32530714	3' UTR (NM_001714, exon 10 of 10)	-124410	NM_139241	FGD4
chr3	98320566	98320731	Intergenic	-8193	NM_000097	CPOX
chrX	67142303	67142468	Intergenic	353702	NM_001011645	AR
chr12	30947110	30947275	Intergenic	-1423	NR_040245	LINC00941
chr13	108922030	108922195	5' UTR (NM_006573, exon 1 of 6)	135	NM_006573	TNFSF13B
chr14	66535130	66535295	Intergenic	-417877	NR_110307	LINC00238
chr17	33967622	33967787	intron (NM_001030006, intron 11 of 21)	53422	NM_001030006	AP2B1
chr4	38679111	38679276	intron (NM_016531, intron 1 of 5)	-12944	NR_026804	FLJ13197
chr1	29133777	29133942	Intergenic	-4795	NM_000911	OPRD1
chr12	30186300	30186465	Intergenic	-248690	NM_175861	TMTC1
chr2	128319239	128319404	intron (NM_001080527, intron 2 of 46)	25943	NM_001080527	MYO7B
chr6	44516382	44516547	Intergenic	113086	NR_039785	MIR4642
chr5	75401085	75401250	intron (NM_014979, intron 1 of 12)	21862	NM_014979	SV2C
chr4	25283797	25283962	Intergenic	-30517	NM_024936	ZCCHC4
chr10	79126374	79126539	intron (NM_001271518, intron 1 of 27)	271121	NM_001271519	KCNMA1
chr4	30297571	30297736	Intergenic	-424377	NM_032456	PCDH7
chr2	68557893	68558058	Intergenic	-10792	NM_015463	CNRIP1
chr5	160204252	160204417	intron (NM_025153, intron 2 of 25)	74885	NM_025153	ATP10B
chr20	49237807	49237972	intron (NM_080829, intron 2 of 21)	15537	NM_080829	FAM65C
chr1	154167604	154167769	Intergenic	-1467	NR_030600	MIR190B
chr6	13062261	13062426	intron (NM_030948, intron 5 of 14)	233475	NM_001242698	RP1-257A7.4
chr20	57973035	57973200	Intergenic	97618	NM_207032	EDN3
chr3	150740904	150741069	intron (NR_024066, intron 1 of 5)	-50200	NM_001256819	CLRN1
chr19	39831444	39831609	Intergenic	-1582	NM_018028	SAMD4B
chr8	109968576	109968741	Intergenic	-130995	NM_003301	TRHR
chr3	42181517	42181682	intron (NM_001042646, intron 2 of 15)	-9128	NM_001265610	TRAK1
chr11	113297244	113297409	intron (NM_016574, intron 1 of 6)	23484	NR_036183	MIR4301
chr21	16283347	16283512	Intergenic	153697	NM_003489	NRIP1
chr2	3033017	3033182	intron (NR_110228, intron 3 of 6)	96699	NR_110228	AC019118.2
chr20	34524819	34524984	intron (NM_016436, intron 15 of 17)	17647	NM_033630	SCAND1
chr17	71745751	71745916	non-coding (NR_027146, exon 4 of 4)	11840	NM_001278587	LOC100134391
chr16	22649819	22649984	Intergenic	-79702	NR_030385	MIR548D2
chr16	14596124	14596289	intron (NM_001134477, intron 21 of 23)	127922	NM_001242992	PARN
chr2	68181815	68181980	Intergenic	108262	NM_173177	C1D
chr22	47510305	47510470	intron (NM_001284303, intron 10 of 10)	340563	NM_001284305	TBC1D22A
chr4	26662666	26662831	intron (NM_018317, intron 8 of 20)	77202	NM_018317	TBC1D19
chr20	47927424	47927589	Intergenic	30286	NR_003030	SNORD12
chr15	88744592	88744757	intron (NM_001007156, intron 3 of 15)	-51287	NR_038229	NTRK3-AS1
chr16	8483012	8483177	Intergenic	139132	NM_001146336	TMEM114
chr18	3655871	3656036	intron (NM_001003809, intron 4 of 9)	61841	NR_024101	DLGAP1-AS1
chrX	78243828	78243993	Intergenic	43081	NM_198333	P2RY10
chr21	34490496	34490661	intron (NR_109961, intron 1 of 2)	5428	NR_109961	AP000289.6
chr1	222052812	222052977	Intergenic	-137378	NM_007207	DUSP10
chr16	15989751	15989916	Intergenic	-7386	NM_144600	FOPNL
chr1	115439440	115439605	intron (NR_104211, intron 16 of 32)	42098	NM_003176	SYCP1
chr4	111902489	111902654	Intergenic	-339292	NM_153427	PITX2
chr12	27496698	27496863	intron (NM_001248003, intron 1 of 14)	10993	NM_001248002	ARNTL2
chr4	81905334	81905499	Intergenic	-46703	NM_001201	BMP3
chr3	149783662	149783827	Intergenic	94678	NR_036538	LOC646903
chr14	55811438	55811603	intron (NM_152231, intron 1 of 1)	67056	NM_014924	ATG14
chr15	90377529	90377694	non-coding (NR_023361, exon 7 of 7)	16342	NR_049817	MIR5094
chr11	59132237	59132402	exon (NM_001004729, exon 1 of 1)	387	NM_001004729	OR5AN1
chr7	5850215	5850380	Intergenic	-12494	NR_023382	ZNF815P
chr20	58144500	58144665	Intergenic	-7982	NM_001199505	PHACTR3
chr1	162382016	162382181	promoter-TSS (NM_053282)	-170	NM_053282	SH2D1B
chr13	27311299	27311464	Intergenic	23541	NM_005288	GPR12
chr5	15578486	15578651	intron (NM_001278317, intron 1 of 3)	36543	NR_109945	CTD-2350J17.1
chr7	38344172	38344337	Intergenic	-31006	NM_001003806	TARP
chr14	42987356	42987521	Intergenic	910674	NM_152447	LRFN5
chr4	41896587	41896752	Intergenic	-12041	NR_104143	LINC00682
chr11	11795446	11795611	Intergenic	9241	NR_107037	MIR8070
chr3	67685817	67685982	intron (NM_003848, intron 1 of 10)	19139	NM_001177599	SUCLG2
chr16	27182502	27182667	Intergenic	-32223	NM_024773	KDM8
chr15	71530016	71530181	intron (NM_024817, intron 3 of 16)	96310	NM_024817	THSD4
chr4	77550720	77550885	intron (NM_020859, intron 2 of 10)	56081	NR_039654	MIR4450
chr7	32545977	32546142	intron (NM_015060, intron 1 of 15)	10883	NM_015060	AVL9
chr1	43511559	43511724	Intergenic	-86794	NM_006516	SLC2A1
chr3	65479345	65479510	intron (NM_004742, intron 2 of 22)	-400064	NR_046575	MAGI1-AS1
chr12	260592	260757	intron (NM_015232, intron 4 of 12)	-2342	NR_033859	RP11-598F7.4
chr19	54575638	54575803	intron (NM_001135686, intron 4 of 4)	-8513	NR_110142	VSTM1
chr3	176909142	176909307	intron (NM_024665, intron 1 of 15)	5824	NM_024665	TBL1XR1
chr2	45086674	45086839	Intergenic	81890	NR_103785	SIX3-AS1
chr2	47450129	47450294	intron (NR_110207, intron 1 of 2)	-46471	NM_001743	CALM2
chr5	159277611	159277776	intron (NR_109891, intron 2 of 2)	20698	NR_109891	AC011343.1
chr4	190841435	190841600	Intergenic	-20457	NM_004477	FRG1
chr5	176982699	176982864	Intergenic	-1233	NR_024019	FAM193B
chr7	47667169	47667334	non-coding (NR_108090, exon 3 of 4)	5714	NR_108090	AC095067.1
chr2	43304939	43305104	Intergenic	148724	NM_006887	ZFP36L2
chr11	93259866	93260031	intron (NM_020179, intron 1 of 2)	16598	NM_020179	SMCO4
chr4	57982124	57982289	intron (NR_034081, intron 1 of 4)	-5655	NM_001553	IGFBP7
chr16	29039417	29039582	Intergenic	43112	NM_001014987	LAT
chr10	100538260	100538425	intron (NM_021828, intron 3 of 11)	-331638	NM_182639	HPS1
chr4	77829704	77829869	Intergenic	-10784	NM_001029870	SOWAHB
chr11	1521318	1521483	intron (NM_053005, intron 2 of 5)	-13452	NM_001172223	MOB2
chr8	49795425	49795590	Intergenic	38492	NM_003068	SNAI2
chr7	40344626	40344791	intron (NM_024728, intron 8 of 14)	170133	NM_001193311	SUGCT
chr20	36352912	36353077	intron (NM_030877, intron 1 of 15)	30637	NM_001281495	CTNNBL1
chr15	33683959	33684124	intron (NM_001243996, intron 1 of 102)	80864	NM_001036	RYR3
chr3	43896610	43896775	Intergenic	164317	NM_016006	ABHD5
chr20	51076556	51076721	Intergenic	-160739	NR_110038	RP4-723E3.1
chr8	56503022	56503187	Intergenic	-135223	NR_027765	SBF1P1
chr8	5916190	5916355	Intergenic	347797	NR_040040	LOC100287015
chr10	129746595	129746760	intron (NM_006504, intron 1 of 20)	41352	NM_006504	PTPRE
chr17	48466066	48466231	intron (NM_018509, intron 4 of 6)	8766	NM_018509	LRRC59
chr9	81181785	81181950	Intergenic	269876	NM_058179	PSAT1
chr12	121582504	121582669	intron (NR_033953, intron 1 of 10)	11955	NR_033952	P2RX7
chr8	119489030	119489195	intron (NR_109794, intron 2 of 4)	-144128	NR_038210	SAMD12-AS1
chr5	10036781	10036946	Intergenic	-132927	NR_027112	LOC285692
chr11	86768898	86769063	intron (NR_033149, intron 1 of 13)	20094	NM_001168724	TMEM135
chr3	155117054	155117219	Intergenic	-105647	NR_037902	RP11-451G4.2
chr3	105419525	105419690	intron (NM_170662, intron 12 of 18)	168280	NM_170662	CBLB
chr16	54436765	54436930	Intergenic	-116469	NM_024336	IRX3
chr2	6023967	6024132	Intergenic	-48770	NR_026832	LINC01105
chr3	43176511	43176676	Intergenic	-29018	NM_032806	POMGNT2
chr9	33252933	33253098	3' UTR (NM_004323, exon 7 of 7)	11744	NM_004323	BAG1
chr1	233654485	233654650	Intergenic	-95183	NM_002245	KCNK1
chr4	68592849	68593014	Intergenic	25935	NR_015439	UBA6-AS1
chr3	154292474	154292639	Intergenic	-145052	NM_001038705	GPR149
chr4	129773284	129773449	exon (NM_001287440, exon 6 of 11)	40367	NM_001287443	JADE1
chr2	8236746	8236911	intron (NR_034135, intron 7 of 8)	-119883	NR_015405	LINC00298
chr20	55214453	55214618	TTS (NM_003222)	10177	NM_003222	TFAP2C
chr3	33422170	33422335	intron (NM_012157, intron 13 of 14)	59618	NM_014517	UBP1
chr4	32114175	32114340	Intergenic	1392220	NM_001173523	PCDH7
chr1	22189925	22190090	intron (NM_005529, intron 37 of 96)	51249	NM_001013693	LDLRAD2
chr2	36656841	36657006	intron (NM_016441, intron 2 of 16)	73553	NM_016441	CRIM1
chr3	43729125	43729290	Intergenic	-3168	NM_016006	ABHD5
chr6	43555023	43555188	exon (NM_006502, exon 4 of 11)	11227	NM_006502	POLH
chr9	21735002	21735167	Intergenic	-67551	NM_002451	MTAP
chr2	26225993	26226158	Intergenic	-20632	NM_002254	KIF3C
chr9	36809512	36809677	Intergenic	14002	NR_039686	MIR4475
chr12	56080418	56080583	intron (NM_002206, intron 24 of 24)	5170	NM_152637	METTL7B
chr3	50614066	50614231	intron (NM_016173, intron 4 of 10)	-5690	NM_001171741	C3orf18
chr10	122734546	122734711	intron (NR_049879, intron 4 of 4)	-123937	NR_033850	WDR11-AS1
chr5	2479747	2479912	Intergenic	-167514	NR_104616	LOC100506858
chr6	139292408	139292573	intron (NM_001286611, intron 1 of 19)	16908	NM_001286611	REPS1
chr2	235719093	235719258	Intergenic	-141453	NM_014521	SH3BP4
chr4	65074426	65074591	Intergenic	200670	NM_001010874	TECRL
chr7	3931033	3931198	intron (NM_152744, intron 5 of 44)	-238202	NM_001079653	SDK1
chr8	131799608	131799773	intron (NM_001115, intron 15 of 17)	253145	NM_001115	ADCY8
chr2	103320328	103320493	intron (NM_003048, intron 9 of 11)	32927	NM_032718	MFSD9
chr2	218652738	218652903	Intergenic	-31504	NR_026597	DIRC3
chr17	70599476	70599641	non-coding (NR_033876, exon 4 of 5)	-10615	NR_036488	LINC00673
chr13	96355692	96355857	intron (NM_006260, intron 1 of 11)	26381	NM_006260	DNAJC3
chr12	15690689	15690854	intron (NM_030667, intron 12 of 26)	-8507	NM_030669	PTPRO
chr4	147135444	147135609	Intergenic	38691	NM_007080	LSM6
chr12	69163891	69164056	Intergenic	24037	NM_018656	SLC35E3
chr20	39288166	39288331	Intergenic	29632	NM_005461	MAFB
chr17	70722973	70723138	intron (NM_139177, intron 7 of 9)	-86444	NR_033876	LINC00511
chr15	58182002	58182167	Intergenic	124211	NM_170697	ALDH1A2
chr19	42707114	42707279	intron (NR_073049, intron 3 of 4)	14748	NR_073050	DEDD2
chr1	70622333	70622498	intron (NM_017768, intron 10 of 14)	48946	NM_017768	LRRC40
chr20	55933402	55933567	TTS (NM_001190472)	1394	NM_001190472	MTRNR2L3
chr2	121540213	121540378	Intergenic	-14572	NM_005270	GLI2
chr14	73337064	73337229	intron (NM_001280542, intron 1 of 10)	22211	NM_001280544	DPF3
chr8	1361190	1361355	Intergenic	-88260	NM_001277161	DLGAP2
chr20	56705064	56705229	Intergenic	-20837	NM_178456	C20orf85
chr3	105113075	105113240	intron (NM_001243281, intron 1 of 13)	27600	NM_001243280	ALCAM
chr4	88073745	88073910	Intergenic	67847	NM_020803	KLHL8
chr4	21908786	21908951	intron (NM_147182, intron 1 of 8)	41506	NM_147182	KCNIP4
chr14	69327665	69327830	Intergenic	-64787	NM_001244701	ZFP36L1
chr7	3796315	3796480	intron (NM_152744, intron 4 of 44)	-372920	NM_001079653	SDK1
chr5	31372612	31372777	Intergenic	159588	NM_013235	DROSHA
chr11	107029786	107029951	Intergenic	-140697	NM_001256424	GUCY1A2
chr2	138412972	138413137	intron (NM_001080427, intron 20 of 26)	-308754	NM_001024074	HNMT
chr1	7558732	7558897	intron (NM_015215, intron 6 of 22)	-272515	NM_004781	VAMP3
chr6	15173806	15173971	Intergenic	-72318	NM_004973	JARID2
chr1	207566779	207566944	Intergenic	-60784	NM_001006658	CR2
chr9	120435281	120435446	Intergenic	24479	NR_109806	RP11-500B12.1
chr2	161146571	161146736	intron (NM_016836, intron 6 of 13)	-18247	NR_103775	LOC100505984
chr2	119399837	119400002	Intergenic	-39377	NR_110272	LOC101927709
chrX	75737240	75737405	Intergenic	89276	NM_020932	MAGEE1
chr14	70061536	70061701	Intergenic	-16692	NM_014734	KIAA0247
chr20	45707108	45707273	intron (NM_172110, intron 7 of 13)	-88419	NR_037410	MIR3616
chr1	7901700	7901865	intron (NM_016831, intron 20 of 20)	11322	NM_006786	UTS2
chr16	55969130	55969295	intron (NM_001190158, intron 2 of 13)	20731	NM_001190158	CES5A
chr14	23741903	23742068	TTS (NM_020834)	13324	NM_020834	HOMEZ
chrX	78803417	78803582	Intergenic	-180450	NM_004867	ITM2A
chr3	189149012	189149177	Intergenic	-190711	NR_046722	TPRG1-AS2
chr9	114995366	114995531	intron (NM_001244898, intron 8 of 13)	-57871	NM_001282643	SUSD1
chr8	2858287	2858452	intron (NM_033225, intron 52 of 69)	833700	NR_106983	MIR7160
chr14	31497508	31497673	intron (NM_001254728, intron 1 of 5)	1741	NM_001254728	AP4S1
chr2	49183849	49184014	Intergenic	197735	NM_181446	FSHR
chr15	41660290	41660455	intron (NM_001243144, intron 6 of 8)	34286	NR_045620	NDUFAF1
chr2	121784194	121784359	Intergenic	229409	NM_005270	GLI2
chr17	80489337	80489502	intron (NM_004514, intron 1 of 8)	11825	NM_004514	FOXK2
chr3	138493423	138493588	Intergenic	-15304	NM_006219	PIK3CB
chr2	169632791	169632956	intron (NR_045787, intron 1 of 2)	10066	NR_045786	CERS6-AS1
chr13	27008956	27009121	Intergenic	-122802	NM_006646	WASF3
chr7	47326090	47326255	intron (NM_022748, intron 27 of 30)	295570	NM_022748	TNS3
chr20	55349833	55349998	Intergenic	145557	NM_003222	TFAP2C
chr1	109100007	109100172	Intergenic	-2882	NM_001010883	FAM102B
chr13	96019949	96020114	Intergenic	-65822	NM_001160100	CLDN10
chr12	49315078	49315243	TTS (NM_016594)	3504	NM_001143781	FKBP11
chr12	109220081	109220246	intron (NM_001161330, intron 2 of 13)	1164	NM_001161331	SSH1
chr4	190646874	190647039	Intergenic	-215018	NM_004477	FRG1
chr8	17925741	17925906	intron (NM_001127505, intron 4 of 13)	16056	NM_177924	ASAH1
chr8	4873337	4873502	Intergenic	-21091	NM_033225	CSMD1
chr2	133762172	133762337	intron (NM_207363, intron 6 of 19)	-261513	NR_110294	AC010890.1
chr12	109167333	109167498	Intergenic	-42089	NM_014325	CORO1C
chr8	37359081	37359246	Intergenic	-194138	NM_025069	ZNF703
chr20	58906902	58907067	Intergenic	141050	NR_109903	LOC101928048
chr7	6581248	6581413	intron (NM_001145118, intron 1 of 21)	9737	NM_001145118	GRID2IP
chr14	32498654	32498819	Intergenic	47169	NR_027263	ARHGAP5-AS1
chr20	57269869	57270034	intron (NR_037945, intron 13 of 22)	2089	NM_024663	NPEPL1
chr14	31388188	31388353	exon (NM_001083893, exon 9 of 18)	-29256	NR_038356	RP11-829H16.3
chr7	3769134	3769299	intron (NM_152744, intron 4 of 44)	-400101	NM_001079653	SDK1
chr1	9744043	9744208	intron (NM_005026, intron 1 of 23)	-29481	NR_027045	C1orf200
chr4	57306073	57306238	intron (NM_006452, intron 2 of 9)	3886	NM_001079525	PAICS
chr1	98672481	98672646	Intergenic	-3704	NR_046088	RP5-1070A16.1
chr2	12291663	12291828	intron (NR_110196, intron 2 of 5)	144503	NR_110198	AC096559.1
chr4	78387086	78387251	Intergenic	-45739	NM_006419	CXCL13
chr12	27672695	27672860	Intergenic	-4268	NM_001198916	PPFIBP1
chr13	64513120	64513285	Intergenic	-201051	NR_047011	LINC00395
chr20	59540268	59540433	Intergenic	-113770	NR_109919	LOC100506470
chr4	38161092	38161257	Intergenic	39599	NM_001253915	TBC1D1
chr2	196924425	196924590	intron (NM_018897, intron 1 of 64)	9029	NM_018897	DNAH7
chr3	143104883	143105048	intron (NM_173653, intron 12 of 15)	43877	NR_048544	SLC9A9-AS1
chr5	159309940	159310105	Intergenic	-11631	NR_109891	AC011343.1
chr20	40712105	40712270	intron (NM_133170, intron 30 of 31)	-465054	NM_032221	CHD6
chr4	149707908	149708073	Intergenic	-344318	NM_001166104	NR3C2
chr6	12484157	12484322	Intergenic	-91653	NR_103808	RNU6-48P
chr12	4519469	4519634	Intergenic	-30657	NM_020638	FGF23
chr14	45861732	45861897	Intergenic	-139209	NM_018353	MIS18BP1
chr14	79399411	79399576	intron (NM_004796, intron 7 of 16)	-346189	NR_073546	NRXN3
chr2	9846781	9846946	Intergenic	-75679	NM_006826	YWHAQ
chr17	55982927	55983092	intron (NM_001271875, intron 1 of 10)	-2259	NR_073495	CUEDC1
chr3	61046217	61046382	intron (NM_001166243, intron 2 of 9)	190834	NM_002012	FHIT
chr4	65803849	65804014	intron (NR_033976, intron 4 of 6)	66287	NR_033976	RP11-707A18.1
chr14	100747985	100748150	Intergenic	4373	NR_106822	MIR6764
chr19	17796435	17796600	intron (NM_001080421, intron 1 of 41)	2491	NM_001080421	UNC13A
chr11	111288502	111288667	non-coding (NR_046085, exon 1 of 4)	327	NR_046085	RP11-794P6.1
chr20	58333930	58334095	intron (NM_183246, intron 4 of 11)	37747	NM_183246	PHACTR3
chr20	32150256	32150421	5' UTR (NM_005093, exon 1 of 12)	167	NM_005093	CBFA2T2
chr21	20569369	20569534	Intergenic	-437321	NR_109925	AL109763.2
chr14	75055773	75055938	intron (NM_000428, intron 2 of 35)	23179	NM_000428	LTBP2
chr5	167531798	167531963	intron (NM_001122679, intron 9 of 28)	127497	NR_109894	CTB-178M22.2
chr8	61800398	61800563	Intergenic	79827	NR_034003	LOC100130298
chr8	50369505	50369670	Intergenic	384687	NM_001256598	C8orf22
chr15	69558715	69558880	intron (NM_015554, intron 4 of 4)	-32497	NM_017705	PAQR5
chrX	57161872	57162037	TTS (NM_019003)	2104	NM_019003	SPIN2A
chr11	109643685	109643850	Intergenic	-320320	NM_033390	ZC3H12C
chr3	140570090	140570255	Intergenic	-90490	NM_018155	SLC25A36
chr3	69604956	69605121	Intergenic	-169608	NM_015123	FRMD4B
chr22	20993156	20993321	Intergenic	-50605	NR_024592	POM121L4P
chr8	6788413	6788578	Intergenic	-4897	NM_001926	DEFA6
chr4	155629175	155629340	Intergenic	-35906	NM_004744	LRAT
chr20	44295768	44295933	intron (NM_147197, intron 1 of 4)	3028	NM_147197	WFDC11
chr10	120759209	120759374	Intergenic	-29937	NM_199461	NANOS1
chr5	7096508	7096673	Intergenic	172877	NR_039659	MIR4454
chr17	48078949	48079114	Intergenic	-6443	NM_005220	DLX3
chr8	99907456	99907621	intron (NM_001256312, intron 1 of 12)	47261	NM_001256312	STK3
chr10	1541780	1541945	intron (NM_018702, intron 1 of 9)	-26963	NR_033387	ADARB2-AS1
chr15	79948855	79949020	Intergenic	224079	NM_015206	KIAA1024
chr20	54807279	54807444	Intergenic	-16427	NM_019888	MC3R
chr2	118241959	118242124	Intergenic	-330214	NM_006773	DDX18
chrX	109806548	109806713	Intergenic	43090	NR_002718	TDGF1P3
chr13	107107194	107107359	Intergenic	78365	NR_034119	LINC00460
chr1	87689978	87690143	Intergenic	92451	NR_026985	LINC01140
chr10	125486920	125487085	Intergenic	61131	NM_153442	GPR26
chr3	106186332	106186497	Intergenic	-598527	NM_170662	CBLB
chr4	36854577	36854742	Intergenic	388954	NR_039965	MIR4801
chr5	130202330	130202495	Intergenic	298629	NR_024610	HINT1
chr14	52830938	52831103	Intergenic	50004	NM_000956	PTGER2
chr4	154718716	154718881	Intergenic	-8570	NM_003013	SFRP2
chr3	66795988	66796153	Intergenic	-245225	NM_015541	LRIG1
chr5	117014844	117015009	Intergenic	-51130	NR_104997	LOC102467224
chr3	64237261	64237426	Intergenic	-26212	NM_198859	PRICKLE2
chr3	99961974	99962139	Intergenic	-17605	NM_018309	TBC1D23
chr16	5679843	5680008	Intergenic	-2543	NR_107032	MIR8065
chr2	9138770	9138935	intron (NM_138799, intron 1 of 12)	5024	NM_138799	MBOAT2
chr10	102971662	102971827	Intergenic	16973	NM_006562	LBX1
chr1	208646526	208646691	Intergenic	-228943	NM_025179	PLXNA2
chr3	16212063	16212228	Intergenic	-4039	NM_054110	GALNT15
chr2	174517196	174517361	Intergenic	297717	NM_031942	CDCA7
chr4	107331370	107331535	Intergenic	-42860	NM_001195138	GIMD1
chr1	204140928	204141093	Intergenic	-5545	NM_000537	REN
chr14	51614433	51614598	Intergenic	-52093	NM_015163	TRIM9
chr11	64828076	64828241	Intergenic	-2149	NM_005468	NAALADL1
chr14	54731298	54731463	Intergenic	-132293	NM_001130851	CDKN3
chr13	52603064	52603229	non-coding (NR_036571, exon 2 of 2)	4319	NM_021645	UTP14C
chr18	9636969	9637134	Intergenic	-22446	NM_005134	PPP4R1
chr12	58477658	58477823	Intergenic	142295	NM_033276	XRCC6BP1
chr15	44207605	44207770	intron (NM_001286490, intron 5 of 15)	-37318	NR_003571	PIN4P1
chr18	19525948	19526113	Intergenic	-116981	NR_029662	MIR1-2
chr16	12963652	12963817	Intergenic	-31743	NM_001145205	SHISA9
chr3	143849197	143849362	Intergenic	157112	NM_001134470	C3orf58
chr6	17989500	17989665	Intergenic	-1728	NM_022113	KIF13A
chr12	11911577	11911742	intron (NM_001987, intron 2 of 7)	108871	NM_001987	ETV6
chr2	236887077	236887242	intron (NM_001037131, intron 13 of 17)	189493	NM_001485	GBX2
chr12	105358091	105358256	Intergenic	-21925	NM_152318	C12orf45
chr5	56158021	56158186	intron (NM_005921, intron 3 of 19)	-46984	NM_001171990	SETD9
chr22	22701777	22701942	Intergenic	49396	NR_027293	BMS1P20
chr17	47911209	47911374	Intergenic	-11981	NM_001242791	FLJ45513
chr19	42840529	42840694	intron (NM_001271938, intron 6 of 41)	10850	NM_001271938	MEGF8
chr5	135788253	135788418	Intergenic	-87171	NM_001167576	TRPC7
chr2	224902149	224902314	intron (NM_001136528, intron 1 of 8)	1126	NM_001136530	SERPINE2
chr11	113568174	113568339	intron (NR_110046, intron 2 of 10)	8839	NM_001288751	TMPRSS5
chr19	28194433	28194598	Intergenic	90333	NR_027301	LINC00662
chr1	14113278	14113443	3' UTR (NM_015866, exon 9 of 9)	37484	NM_001007257	PRDM2
chrX	81666495	81666660	Intergenic	-1096692	NM_000307	POU3F4
chr8	6606272	6606437	intron (NM_018361, intron 6 of 7)	-3593	NR_039807	MIR4659B
chr13	54776579	54776744	Intergenic	-69655	NR_108063	LINC00458
chr4	190817617	190817782	Intergenic	-44275	NM_004477	FRG1
chr1	84820680	84820845	Intergenic	42814	NR_003927	UOX
chr2	17533939	17534104	Intergenic	165685	NM_001099218	RAD51AP2
chr2	61258946	61259111	exon (NM_002618, exon 2 of 4)	-13663	NM_144709	PUS10
chr22	47714497	47714662	Intergenic	168281	NR_109967	LOC101927722
chr22	37489119	37489284	intron (NM_001289001, intron 6 of 17)	10492	NM_153609	TMPRSS6
chr20	56103797	56103962	Intergenic	-3171	NM_001269040	CTCFL
chr2	225148891	225149056	Intergenic	117738	NM_001122779	FAM124B
chr11	92740774	92740939	Intergenic	38067	NM_005959	MTNR1B
chr14	35441244	35441409	Intergenic	-10778	NM_001146282	SRP54
chr1	18301237	18301402	Intergenic	-132921	NM_032880	IGSF21
chr8	16904074	16904239	intron (NM_181723, intron 1 of 14)	19409	NM_181723	MICU3
chr14	55257242	55257407	3' UTR (NM_015589, exon 12 of 12)	35818	NM_001161577	SAMD4A
chr4	24067172	24067337	Intergenic	-175554	NM_013261	PPARGC1A
chr20	29845346	29845511	promoter-TSS (NM_001037730)	-39	NM_001037730	DEFB115
chrX	80767919	80768084	Intergenic	-310560	NM_030763	HMGN5
chr2	31397271	31397436	3' UTR (NM_001145122, exon 22 of 22)	-35761	NR_045602	GALNT14
chr1	203434470	203434635	Intergenic	-10331	NM_201348	PRELP
chr21	30427382	30427547	TTS (NM_006447)	18654	NM_006585	CCT8
chr8	6746493	6746658	Intergenic	-11046	NM_005218	DEFB1
chr4	82031939	82032104	intron (NM_001282481, intron 9 of 13)	43290	NM_001282481	PRKG2
chr13	25855779	25855944	intron (NM_004685, intron 1 of 13)	5843	NM_004685	MTMR6
chr20	57626484	57626649	Intergenic	-8665	NM_001256403	SLMO2
chr12	18966316	18966481	Intergenic	75353	NM_033328	CAPZA3
chr17	53631095	53631260	Intergenic	-131836	NM_012329	MMD
chr17	14774380	14774545	Intergenic	-159830	NR_033371	CDRT7
chr12	69317145	69317310	intron (NM_001005502, intron 2 of 8)	9752	NM_001005502	CPM
chr17	14970700	14970865	Intergenic	36490	NR_033371	CDRT7
chr12	31916172	31916337	Intergenic	28921	NM_001013699	H3F3C
chr14	31318443	31318608	Intergenic	-25216	NM_004086	COCH
chr13	103530926	103531091	Intergenic	-1441	NR_026965	METTL21EP
chr15	74881986	74882151	intron (NM_006465, intron 4 of 8)	-18645	NM_003992	CLK3
chr21	17148403	17148568	intron (NM_001283042, intron 3 of 24)	46141	NM_013396	USP25
chr8	21192932	21193097	Intergenic	37264	NR_104677	RP11-24P4.1
chr12	128483562	128483727	Intergenic	83689	NR_046392	LINC00507
chr18	3903415	3903580	intron (NM_001242761, intron 3 of 11)	18144	NR_106776	MIR6718
chr3	124811294	124811459	intron (NM_024628, intron 10 of 13)	-36574	NM_020733	HEG1
chr2	36238196	36238361	Intergenic	344435	NR_037631	LOC100288911
chr4	17390185	17390350	Intergenic	123590	NM_000320	QDPR
chr19	6670979	6671144	promoter-TSS (NM_003807)	-462	NM_003807	TNFSF14
chr16	23492152	23492317	intron (NM_015044, intron 9 of 16)	-27722	NM_153603	COG7
chr5	180467238	180467403	promoter-TSS (NM_152547)	95	NM_152547	BTNL9
chr6	28828751	28828916	non-coding (NR_033379, exon 2 of 2)	2621	NR_033379	LOC401242
chr2	218245336	218245501	intron (NR_026597, intron 8 of 12)	375898	NR_026597	DIRC3
chr14	95468239	95468404	Intergenic	131519	NM_001195573	DICER1
chr8	57040847	57041012	Intergenic	-14388	NM_005372	MOS
chr12	5531830	5531995	Intergenic	-9368	NM_001102654	NTF3
chr4	76814875	76815040	intron (NM_006239, intron 2 of 16)	8724	NM_006239	PPEF2
chr4	115814009	115814174	intron (NM_022569, intron 6 of 13)	220941	NM_022569	NDST4
chr2	75356902	75357067	intron (NM_015727, intron 1 of 3)	39045	NR_049796	MIR5000
chr8	101813141	101813306	Intergenic	-78908	NM_002568	PABPC1
chr11	74253957	74254122	Intergenic	-49284	NM_001144869	LIPT2
chr1	33484104	33484269	intron (NM_001199199, intron 4 of 6)	18326	NM_001199199	AK2
chr13	33496754	33496919	Intergenic	-11046	NR_047020	LINC00423
chr3	134392842	134393007	Intergenic	-23060	NM_178554	KY
chr20	38754466	38754631	Intergenic	121445	NR_109936	RP11-101E14.2
chrX	68501033	68501198	Intergenic	101715	NR_103715	LINC00269
chr10	79131456	79131621	intron (NM_001271518, intron 1 of 27)	266039	NM_001271519	KCNMA1
chr4	151890653	151890818	intron (NM_001199282, intron 2 of 56)	45684	NM_001199282	LRBA
chr12	839920	840085	Intergenic	-22087	NM_213655	WNK1
chr13	112628885	112629050	Intergenic	-92946	NM_005986	SOX1
chr7	22147027	22147192	Intergenic	-161567	NM_018719	CDCA7L
chr5	6136983	6137148	Intergenic	200340	NR_028351	FLJ33360
chr9	127155162	127155327	intron (NM_002799, intron 5 of 7)	22508	NM_002799	PSMB7
chr1	15840097	15840262	intron (NR_102733, intron 2 of 8)	10761	NM_001278054	CASP9
chr14	36830663	36830828	Intergenic	-40863	NM_001144891	MBIP
chr3	49799450	49799615	intron (NM_153273, intron 1 of 5)	24095	NM_001242829	IP6K1
chr14	65601497	65601662	Intergenic	-32166	NR_073138	MAX
chr1	114643435	114643600	intron (NM_001270805, intron 4 of 7)	51545	NM_205848	SYT6
chr3	70828695	70828860	Intergenic	285297	NM_001244813	FOXP1
chr19	55583058	55583223	Intergenic	-2226	NM_138412	RDH13
chr17	78954376	78954541	Intergenic	-11183	NM_024591	CHMP6
chr1	204272035	204272200	intron (NM_014935, intron 1 of 22)	56940	NM_014935	PLEKHA6
chr17	18243709	18243874	TTS (NR_106836)	409	NR_106836	MIR6778
chr3	31942905	31943070	intron (NM_017784, intron 1 of 11)	-80279	NM_001137674	ZNF860
chr3	14169423	14169588	intron (NM_024334, intron 1 of 11)	3065	NM_024334	TMEM43
chr2	75237660	75237825	Intergenic	51967	NM_019896	POLE4
chr1	68230205	68230370	intron (NM_018841, intron 2 of 3)	-67684	NR_040077	GNG12-AS1
chr13	113905606	113905771	intron (NM_001278514, intron 15 of 19)	-11546	NR_107042	MIR8075
chr3	72618919	72619084	Intergenic	-123227	NM_012234	RYBP
chr5	167697845	167698010	Intergenic	-21138	NM_001161662	WWC1
chr21	32316782	32316947	Intergenic	-62990	NM_175858	KRTAP11-1
chr2	106390015	106390180	intron (NM_001004722, intron 1 of 3)	28577	NM_001004722	NCK2
chr19	19082753	19082918	Intergenic	-30794	NM_004838	HOMER3
chr13	105641202	105641367	Intergenic	-476932	NM_001161814	DAOA
chr21	38971568	38971733	Intergenic	179048	NM_001396	DYRK1A
chr20	37154640	37154805	intron (NM_020336, intron 13 of 29)	53273	NM_001282917	RALGAPB
chr4	160148592	160148757	Intergenic	-40324	NM_014247	RAPGEF2
chr12	63023851	63024016	Intergenic	26467	NR_029661	MIRLET7I
chr6	110089901	110090066	intron (NM_014845, intron 15 of 22)	77559	NM_014845	FIG4
chr3	36835734	36835899	Intergenic	-54464	NM_033403	DCLK3
chr8	6760527	6760692	Intergenic	22989	NM_001926	DEFA6
chr3	68420907	68421072	intron (NM_001252216, intron 2 of 4)	367630	NM_213609	FAM19A1
chr2	75785093	75785258	intron (NM_032181, intron 1 of 3)	2917	NM_001135032	EVA1A
chr15	41780281	41780446	Intergenic	-5693	NM_002220	ITPKA
chr3	84119822	84119987	Intergenic	798822	NR_033860	LINC00971
chr20	30900808	30900973	intron (NM_004798, intron 2 of 8)	35436	NM_004798	KIF3B
chr14	68100085	68100250	intron (NM_001172, intron 2 of 7)	13588	NM_001172	ARG2
chr14	32442610	32442775	Intergenic	103213	NR_027263	ARHGAP5-AS1
chr14	94266729	94266894	Intergenic	-12045	NM_178013	PRIMA1
chr3	99904231	99904396	promoter-TSS (NR_028358)	-355	NR_028358	TMEM30C
chr8	67620452	67620617	intron (NM_001204173, intron 3 of 18)	-4119	NM_001033578	SGK3
chr3	10961304	10961469	intron (NM_014229, intron 8 of 13)	-73034	NM_003042	SLC6A1
chr4	77536511	77536676	intron (NM_020859, intron 2 of 10)	41872	NR_039654	MIR4450
chr4	34856429	34856594	Intergenic	1389468	NM_015230	ARAP2
chr14	61651986	61652151	Intergenic	96462	NM_001017970	TMEM30B
chr7	39239769	39239934	intron (NM_007252, intron 3 of 10)	206094	NR_046711	POU6F2-AS1
chr13	87366649	87366814	Intergenic	904264	NR_039722	MIR4500
chr12	1503773	1503938	intron (NR_027948, intron 16 of 19)	-105802	NR_028415	LINC00942
chr20	60220194	60220359	intron (NM_001252339, intron 1 of 14)	45459	NM_001252339	CDH4
chr8	123408681	123408846	Intergenic	-385138	NM_014943	ZHX2
chr19	48321610	48321775	Intergenic	-3407	NM_000554	CRX
chr9	81105347	81105512	Intergenic	193438	NM_058179	PSAT1
chr17	49338912	49339077	intron (NM_016001, intron 1 of 13)	1097	NM_016001	UTP18
chr12	5842337	5842502	intron (NM_001278596, intron 13 of 25)	212006	NM_001278596	ANO2
chr5	169775898	169776063	Intergenic	-4511	NM_001034838	KCNIP1
chr22	27200111	27200276	Intergenic	146747	NR_003491	MIAT
chr9	121455161	121455326	Intergenic	676496	NM_014618	BRINP1
chr6	56664823	56664988	intron (NM_001144770, intron 2 of 94)	43558	NM_183380	DST
chr12	15376502	15376667	Intergenic	-2173	NM_032918	RERG
chr19	57820815	57820980	Intergenic	-10968	NM_213598	ZNF543
chr14	68555428	68555593	intron (NM_133510, intron 7 of 10)	269014	NM_133510	RAD51B
chr10	6340110	6340275	intron (NR_040079, intron 1 of 6)	20542	NR_040079	RP11-563J2.2
chr4	122022592	122022757	Intergenic	-29001	NM_024574	NDNF
chr5	16197436	16197601	Intergenic	-17621	NM_001102562	2014-03-11
chr1	194886874	194887039	Intergenic	1664655	NR_039888	MIR4735
chr3	129994573	129994738	Intergenic	62992	NR_027898	COL6A4P2
chr2	88805841	88806006	Intergenic	-18246	NM_152670	TEX37
chr4	26024882	26025047	Intergenic	109150	NM_001145432	SMIM20
chr11	63996433	63996598	intron (NM_032344, intron 3 of 5)	-1238	NM_005528	DNAJC4
chr1	221769285	221769450	Intergenic	141435	NM_144728	DUSP10
chr3	125770586	125770751	intron (NM_001164475, intron 1 of 9)	4950	NM_001008487	SLC41A3
chr9	94791467	94791632	Intergenic	-79105	NM_004560	ROR2
chr3	119139158	119139323	TTS (NM_020754)	43289	NM_018266	TMEM39A
chr11	94385357	94385522	Intergenic	84965	NM_152431	PIWIL4
chr15	63353484	63353649	intron (NM_001018006, intron 6 of 8)	12930	NM_001018008	TPM1
chr2	177569111	177569276	Intergenic	-66891	NR_040001	LINC01116
chr12	2866737	2866902	Intergenic	14016	NR_033958	RP11-885B4.2
chr6	21327170	21327335	Intergenic	184871	NR_103790	LINC00581
chr13	32085287	32085452	Intergenic	-228310	NM_001166058	RXFP2
chr14	86051332	86051497	intron (NM_013231, intron 1 of 1)	54926	NM_013231	FLRT2
chr4	44149116	44149281	Intergenic	301626	NM_198353	KCTD8
chr15	77982332	77982497	Intergenic	48308	NR_045123	RP11-307C19.3
chr12	52302734	52302899	intron (NM_000020, intron 1 of 9)	1614	NM_000020	ACVRL1
chr20	40000755	40000920	Intergenic	-5339	NM_052846	EMILIN3
chr3	146561302	146561467	Intergenic	-237381	NM_001085420	PLSCR5
chr19	15384952	15385117	intron (NM_014299, intron 1 of 11)	6228	NM_058243	BRD4
chr1	150967027	150967192	exon (NM_003568, exon 13 of 14)	12164	NM_001163260	FAM63A
chr2	206521336	206521501	Intergenic	-25806	NM_201266	NRP2
chr5	180451112	180451277	Intergenic	-16031	NM_152547	BTNL9
chr21	37356140	37356305	Intergenic	76389	NR_040088	SETD4
chr7	150762518	150762683	intron (NM_001199694, intron 4 of 21)	2861	NM_001199694	SLC4A2
chr5	20610866	20611031	Intergenic	-622595	NM_001167667	CDH18
chr6	160405278	160405443	intron (NM_000876, intron 1 of 47)	15229	NM_000876	IGF2R
chr4	150231658	150231823	Intergenic	-767686	NR_036614	DCLK2
chr8	38541549	38541714	Intergenic	-44073	NM_001146216	TACC1
chr1	73007700	73007865	Intergenic	-259505	NM_173808	NEGR1
chr8	20651941	20652106	Intergenic	-179474	NR_033894	RP11-421P23.1
chr2	86375988	86376153	intron (NM_001100169, intron 12 of 14)	13077	NR_004378	SNORD94
chr10	98113286	98113451	intron (NM_001284322, intron 2 of 6)	3548	NM_001284327	OPALIN
chr3	45072158	45072323	intron (NM_003278, intron 1 of 2)	4481	NM_003278	CLEC3B
chr1	44885644	44885809	intron (NM_018150, intron 2 of 14)	14766	NM_018150	RNF220
chr3	170773865	170774030	Intergenic	-29179	NM_000340	SLC2A2
chr3	67249539	67249704	Intergenic	-26267	NR_036234	MIR4272
chr12	10071691	10071856	intron (NM_001130711, intron 3 of 4)	13207	NM_001130711	CLEC2A
chr12	582976	583141	intron (NM_173593, intron 1 of 19)	13515	NM_173593	B4GALNT3
chr12	68212903	68213068	Intergenic	-89730	NR_110063	RP11-43N5.1
chr13	53399773	53399938	Intergenic	15670	NR_031582	MIR759
chr12	125390492	125390657	Intergenic	9013	NM_021009	UBC
chr5	17838772	17838937	Intergenic	-451435	NR_033975	LOC401177
chr4	86673210	86673375	intron (NM_001025616, intron 3 of 9)	-26559	NM_001042669	ARHGAP24
chr16	50830231	50830396	exon (NM_001042412, exon 18 of 18)	54284	NM_001042412	CYLD
chr6	49655702	49655867	Intergenic	25519	NM_001142407	CRISP2
chr5	74252213	74252378	Intergenic	74429	NM_016591	GCNT4
chr17	33689684	33689849	exon (NM_152270, exon 2 of 5)	10954	NM_001104588	SLFN11
chr1	202788981	202789146	Intergenic	-5266	NR_038135	LOC641515
chr5	100170360	100170525	intron (NM_005668, intron 4 of 4)	68547	NM_005668	ST8SIA4
chr8	10081772	10081937	intron (NM_001135670, intron 2 of 4)	128788	NM_001135671	MSRA
chr20	18025149	18025314	intron (NM_021220, intron 2 of 3)	13290	NM_021220	OVOL2
chr16	86359606	86359771	Intergenic	19597	NR_024406	LINC00917
chr5	3373000	3373165	Intergenic	131036	NR_104618	LOC102467075
chr7	52826254	52826419	Intergenic	-277013	NM_182595	POM121L12
chr12	662194	662359	intron (NM_173593, intron 13 of 19)	92733	NM_173593	B4GALNT3
chr3	48264280	48264445	promoter-TSS (NM_004345)	-475	NM_004345	CAMP
chr16	68954316	68954481	intron (NM_024562, intron 12 of 17)	76889	NM_024562	TANGO6
chr9	89407129	89407294	Intergenic	154893	NM_002048	GAS1
chr3	72462511	72462676	intron (NM_012234, intron 1 of 3)	33181	NM_012234	RYBP
chr9	16396483	16396648	Intergenic	-120254	NR_073471	C9orf92
chr9	92925032	92925197	Intergenic	-121333	NR_038882	RP11-406A20.4
chrX	70823631	70823796	exon (NM_052957, exon 8 of 13)	14654	NM_001504	CXCR3
chr12	18729718	18729883	intron (NM_001288772, intron 29 of 32)	161193	NM_033123	PLCZ1
chr1	4204489	4204654	Intergenic	203899	NR_040065	RP13-614K11.1
chr9	127284319	127284484	3' UTR (NM_033334, exon 10 of 10)	-14702	NM_004959	NR5A1
chr12	2349278	2349443	intron (NM_000719, intron 3 of 46)	-16713	NR_046578	CACNA1C-AS4
chr2	55125146	55125311	intron (NM_001039753, intron 20 of 40)	112242	NM_007008	RTN4
chr11	134462300	134462465	Intergenic	156006	NR_033852	LOC283177
chr8	13072368	13072533	intron (NM_182643, intron 5 of 17)	-81641	NM_006094	DLC1
chr13	76321721	76321886	intron (NM_005358, intron 4 of 29)	-12994	NM_015842	LMO7
chr5	111491096	111491261	Intergenic	-5045	NR_015370	EPB41L4A-AS1
chr12	14841737	14841902	intron (NM_004963, intron 1 of 26)	7700	NM_004963	GUCY2C
chr14	58275954	58276119	intron (NM_001206920, intron 1 of 7)	56556	NM_001206920	SLC35F4
chr7	127595320	127595485	intron (NM_014390, intron 15 of 23)	-42160	NR_027330	SND1-IT1
chr20	30740200	30740365	intron (NM_014742, intron 12 of 17)	37881	NR_002781	TSPY26P
chr9	74842816	74842981	exon (NM_004293, exon 9 of 14)	78631	NM_001242505	GDA
chr14	76731512	76731677	Intergenic	5882	NR_046482	RNU6-31P
chr5	150637478	150637643	intron (NM_000405, intron 1 of 3)	4947	NM_001167607	GM2A
chr8	141253283	141253448	intron (NM_031466, intron 16 of 22)	214496	NM_001160372	TRAPPC9
chr12	564004	564169	Intergenic	-5457	NM_173593	B4GALNT3
chr4	154568879	154569044	Intergenic	-36480	NM_003264	TLR2
chr12	124578163	124578328	intron (NM_001204299, intron 2 of 4)	120483	NM_152437	ZNF664
chr1	44785625	44785790	intron (NM_024066, intron 3 of 8)	35232	NM_024066	ERI3
chr8	106601014	106601179	intron (NM_012082, intron 4 of 7)	269949	NM_012082	ZFPM2
chr6	18762835	18763000	Intergenic	190902	NR_030312	MIR548A1
chr4	148796569	148796734	intron (NM_024605, intron 8 of 22)	92905	NR_039962	MIR4799
chr6	56304555	56304720	intron (NR_046940, intron 2 of 5)	-192259	NM_030820	COL21A1
chr16	7012990	7013155	intron (NM_001142334, intron 1 of 13)	189262	NM_001142334	RBFOX1
chr8	127423597	127423762	Intergenic	147032	NM_174911	FAM84B
chr3	38609028	38609193	intron (NM_001160161, intron 19 of 26)	71347	NM_001145464	EXOG
chr12	26314656	26314821	Intergenic	-33531	NM_001135823	SSPN
chr13	51600390	51600555	intron (NR_003923, intron 7 of 16)	39821	NR_003923	GUCY1B2
chr2	4019403	4019568	intron (NR_037881, intron 1 of 2)	2137	NR_037881	AC107070.1
chr3	169907405	169907570	Intergenic	-7950	NM_024947	PHC3
chr11	114100841	114101006	intron (NM_001018011, intron 4 of 6)	-65612	NM_006169	NNMT
chr17	63562739	63562904	Intergenic	-5081	NM_004655	AXIN2
chr3	70467621	70467786	Intergenic	418808	NR_110000	RP11-460N16.1
chr2	109196804	109196969	intron (NM_001193483, intron 1 of 9)	-7871	NM_004987	LIMS1
chr3	88692193	88692358	Intergenic	-464399	NM_005233	EPHA3
chr18	19443527	19443692	intron (NM_020774, intron 20 of 20)	-34560	NR_029662	MIR1-2
chr14	35141024	35141189	Intergenic	-41740	NM_152233	SNX6
chr12	106407368	106407533	Intergenic	126361	NM_014840	NUAK1
chr1	37280564	37280729	intron (NM_000831, intron 13 of 15)	219198	NM_000831	GRIK3
chr12	24308870	24309035	intron (NM_152989, intron 4 of 17)	-56403	NR_030625	MIR920
chr8	48621017	48621182	intron (NR_104581, intron 11 of 16)	29627	NM_005195	CEBPD
chr18	35039142	35039307	intron (NM_001025088, intron 2 of 12)	106776	NM_020180	CELF4
chr15	31317550	31317715	intron (NM_002420, intron 26 of 26)	-33825	NM_017762	MTMR10
chr5	15833371	15833536	intron (NM_001278317, intron 2 of 3)	-218342	NR_109945	CTD-2350J17.1
chr2	56394404	56394569	Intergenic	-16772	NM_001080433	CCDC85A
chr3	25378315	25378480	Intergenic	-91357	NM_016152	RARB
chr9	75197286	75197451	intron (NM_138691, intron 2 of 23)	60651	NM_138691	TMC1
chr10	114579911	114580076	Intergenic	-130016	NM_001198528	TCF7L2
chr20	48238276	48238441	Intergenic	-53651	NM_000961	PTGIS
chr16	57578483	57578648	intron (NM_153837, intron 1 of 11)	1964	NM_153837	GPR114
chr5	9939067	9939232	Intergenic	-35213	NR_027112	LOC285692
chr12	716305	716470	intron (NM_016533, intron 1 of 3)	56368	NM_016533	NINJ2
chr1	23748407	23748572	intron (NM_003196, intron 1 of 10)	2772	NM_003196	TCEA3
chr8	123857172	123857337	intron (NM_014943, intron 1 of 3)	63353	NM_014943	ZHX2
chr16	25919678	25919843	intron (NM_006040, intron 1 of 1)	216413	NM_006040	HS3ST4
chr8	21731115	21731280	Intergenic	40008	NM_003974	DOK2
chr9	118135697	118135862	intron (NM_017418, intron 4 of 7)	231682	NM_017418	2014-12-01
chr8	8135814	8135979	Intergenic	49804	NR_024362	FAM86B3P
chr2	37806128	37806293	Intergenic	93132	NM_001270437	CDC42EP3
chr17	55799449	55799614	Intergenic	23159	NM_001282544	CCDC182
chr21	47234764	47234929	Intergenic	21487	NR_038876	AL592528.1
chr2	65097128	65097293	Intergenic	-6445	NR_110224	AC007880.1
chr4	109312642	109312807	Intergenic	219448	NR_029373	LEF1-AS1
chr15	49015607	49015772	Intergenic	-77704	NM_000138	FBN1
chr3	139625080	139625245	Intergenic	-28865	NM_022131	CLSTN2
chr1	210866022	210866187	intron (NM_002238, intron 10 of 10)	363464	NM_001170580	HHAT
chr12	15124396	15124561	Intergenic	-1478	NM_006205	PDE6H
chr8	55770942	55771107	Intergenic	242397	NM_006269	RP1
chr2	4534045	4534210	Intergenic	169685	NR_034134	AC022311.1
chr12	76118840	76119005	Intergenic	-213504	NM_007043	KRR1
chr19	52543740	52543905	exon (NM_014650, exon 4 of 5)	8251	NM_014650	ZNF432
chr20	17330609	17330774	intron (NM_002594, intron 2 of 11)	123094	NM_002594	PCSK2
chr2	224449040	224449205	Intergenic	18095	NM_003469	SCG2
chr12	32992488	32992653	intron (NM_001005242, intron 6 of 12)	57210	NM_004572	PKP2
chr21	19924875	19925040	Intergenic	-148987	NM_002772	TMPRSS15
chr12	114482048	114482213	Intergenic	-77954	NM_016196	RBM19
chr14	72899570	72899735	intron (NM_004296, intron 3 of 16)	-83876	NR_106994	MIR7843
chr5	19958866	19959031	intron (NM_004934, intron 2 of 12)	29405	NM_004934	CDH18
chr2	161079663	161079828	Intergenic	-22921	NM_001282353	ITGB6
chr13	101752656	101752821	intron (NM_052867, intron 27 of 43)	316075	NM_052867	NALCN
chr15	74943819	74943984	intron (NM_025083, intron 4 of 6)	36566	NM_001130028	CLK3
chr16	85473431	85473596	Intergenic	-133582	NR_049816	MIR5093
chr6	30680006	30680171	exon (NM_014641, exon 5 of 15).2	5370	NM_014641	MDC1
chr14	33377467	33377632	Intergenic	-30910	NM_001165893	NPAS3
chrUn_gl000225	61908	62073	NA	NA	NA	NA
chr3	82193344	82193509	Intergenic	-382476	NM_000158	GBE1
chr5	175900419	175900584	intron (NM_014613, intron 1 of 10)	25145	NM_014613	FAF2
chr15	79990554	79990719	Intergenic	198703	NR_037654	MTHFS
chr12	110032081	110032246	intron (NM_001114185, intron 9 of 10)	20663	NM_001114185	MVK
chrX	54499670	54499835	intron (NM_004463, intron 1 of 17)	22847	NM_004463	FGD1
chr3	26611672	26611837	Intergenic	-52546	NM_052953	LRRC3B
chr21	34674172	34674337	Intergenic	-22960	NM_000629	IFNAR1
chr14	70430535	70430700	intron (NM_001034852, intron 3 of 11)	84503	NM_022137	SMOC1
chr20	24600365	24600530	intron (NM_024893, intron 3 of 3)	150612	NM_024893	SYNDIG1
chr3	16388348	16388513	intron (NM_015150, intron 7 of 9)	81763	NM_138381	OXNAD1
chr3	138298020	138298185	intron (NM_001288966, intron 2 of 15)	15123	NM_001288964	CEP70
chr18	4835907	4836072	Intergenic	361266	NM_001145194	C18orf42
chr1	224200549	224200714	Intergenic	-101158	NM_001136115	FBXO28
chr13	101927542	101927707	intron (NM_052867, intron 10 of 43)	141189	NM_052867	NALCN
chr3	185525563	185525728	intron (NM_001007225, intron 2 of 14)	17182	NM_006548	IGF2BP2
chr1	85782660	85782825	Intergenic	-40155	NM_003921	BCL10
chr7	4877142	4877307	intron (NM_018059, intron 2 of 14)	24401	NM_020144	PAPOLB
chr8	15824665	15824830	Intergenic	225553	NM_002445	MSR1
chr2	123033832	123033997	Intergenic	520793	NR_048559	TSN
chr18	307203	307368	Intergenic	-39226	NM_005131	THOC1
chr2	8629843	8630008	Intergenic	93997	NR_110257	AC011747.4
chr5	14862709	14862874	intron (NM_054027, intron 1 of 11)	9096	NM_054027	ANKH
chr3	41289385	41289550	intron (NM_017886, intron 36 of 36)	48525	NM_001098210	CTNNB1
chr20	38681419	38681584	Intergenic	48398	NR_109936	RP11-101E14.2
chr2	9043120	9043285	intron (NM_138799, intron 4 of 12)	-65447	NM_020738	KIDINS220
chr8	123174777	123174942	Intergenic	-521229	NM_005328	HAS2
chr16	31147150	31147315	promoter-TSS (NM_002773)	-81	NM_002773	PRSS8
chr14	76299026	76299191	intron (NM_015072, intron 28 of 31)	148984	NM_003239	TGFB3
chr5	31747524	31747689	Intergenic	-51425	NM_178140	PDZD2
chr3	182703568	182703733	Intergenic	-5324	NM_020640	DCUN1D1
chr20	10735569	10735734	Intergenic	-80957	NM_000214	JAG1
chr2	136903929	136904094	Intergenic	-28286	NM_003467	CXCR4
chr3	32480531	32480696	intron (NM_181472, intron 1 of 3)	47450	NM_181472	CMTM7
chr9	102929021	102929186	intron (NM_183245, intron 3 of 17)	67601	NM_014425	INVS
chr14	22766358	22766523	Intergenic	291703	NM_001344	DAD1
chr5	72621490	72621655	Intergenic	122780	NM_004472	FOXD1
chr20	52909587	52909752	Intergenic	85167	NM_002623	PFDN4
chr2	45054896	45055061	Intergenic	113668	NR_103785	SIX3-AS1
chr6	41644466	41644631	Intergenic	38353	NM_005586	MDFI
chr10	31995669	31995834	Intergenic	202103	NM_001270699	ARHGAP12
chr20	34023323	34023488	intron (NM_000557, intron 1 of 1)	2622	NM_000557	GDF5
chr11	72335650	72335815	intron (NM_001146209, intron 3 of 31)	-9558	NR_029603	MIR139
chr11	78756296	78756461	intron (NM_001098816, intron 6 of 33)	356775	NR_030598	MIR708
chr9	87659523	87659688	Intergenic	374979	NM_001007097	NTRK2
chr1	163505140	163505305	Intergenic	-112241	NR_104294	LOC100422212
[truncated: 7,164 more rows]

## Sheet: Table S4
Table S4: CSB occupancy repressed by menadione treatment
Chr	Start	End	Annotation	Distance to TSS	Nearest PromoterID	Gene Name
chr7	42001633	42001823	3' UTR (NM_000168, exon 15 of 15)	-259022	NM_002192	INHBA
chr12	5023794	5023984	3' UTR (NM_000217, exon 2 of 2)	4816	NM_000217	KCNA1
chr14	20945852	20946042	3' UTR (NM_000270, exon 6 of 6)	8409	NM_000270	PNP
chr17	62401052	62401216	3' UTR (NM_000442, exon 2 of 2)	5949	NM_000442	PECAM1
chr17	62397924	62398088	3' UTR (NM_000442, exon 2 of 2)	9077	NM_000442	PECAM1
chr7	100781808	100782034	3' UTR (NM_000602, exon 9 of 9)	11551	NM_000602	SERPINE1
chr1	144891844	144892008	3' UTR (NM_001002812, exon 23 of 23)	40439	NM_001002811	PDE4DIP
chr19	44090595	44090759	3' UTR (NM_001007561, exon 3 of 3)	5981	NM_001193622	PINLYP
chr9	38407435	38407599	3' UTR (NM_001007563, exon 5 of 5)	14856	NM_000692	ALDH1B1
chr4	65144882	65145072	3' UTR (NM_001010874, exon 12 of 12)	130201	NM_001010874	TECRL
chr14	57876182	57876372	3' UTR (NM_001011713, exon 5 of 5)	19006	NM_001011713	NAA30
chr6	30558994	30559184	3' UTR (NM_001025091, exon 25 of 25)	6980	NR_030615	MIR877
chr1	151313381	151313571	3' UTR (NM_001025603, exon 11 of 11)	6293	NM_001025603	RFX5
chr3	44400769	44400959	3' UTR (NM_001029840, exon 4 of 4)	20920	NM_001282914	TCAIM
chr12	393534	393724	3' UTR (NM_001042603, exon 28 of 28)	-21590	NM_016615	SLC6A13
chr3	42266637	42266801	3' UTR (NM_001042646, exon 16 of 16)	38720	NM_001174138	CCK
chr2	75273705	75273869	3' UTR (NM_001058, exon 5 of 5)	-44152	NR_049796	MIR5000
chr19	58212629	58212819	3' UTR (NM_001085384, exon 3 of 3)	7855	NM_001085384	ZNF154
chr8	41788308	41788472	3' UTR (NM_001099413, exon 18 of 18)	-34110	NM_001142446	ANK1
chr8	110586709	110586873	3' UTR (NM_001099744, exon 8 of 8)	33936	NM_001278938	EBAG9
chr15	33066398	33066562	3' UTR (NM_001103184, exon 17 of 17)	-55414	NR_109767	LOC100131315
chr4	119959221	119959385	3' UTR (NM_001128934, exon 5 of 5)	-97636	NM_016599	MYOZ2
chr12	551505	551695	3' UTR (NM_001130146, exon 12 of 12)	-17943	NM_173593	B4GALNT3
chr12	7363228	7363392	3' UTR (NM_001131025, exon 16 of 16)	20352	NM_000319	PEX5
chr3	44764780	44764944	3' UTR (NM_001134441, exon 3 of 3)	-6236	NM_145044	ZNF501
chr14	75938949	75939139	3' UTR (NM_001135049, exon 4 of 4)	40207	NM_001135049	JDP2
chr8	20002916	20003080	3' UTR (NM_001135691, exon 17 of 17)	37719	NM_001135691	SLC18A1
chr12	51640209	51640399	3' UTR (NM_001136269, exon 4 of 4)	7796	NM_001136268	DAZAP2
chr2	85774121	85774285	3' UTR (NM_001142269, exon 14 of 14)	8102	NM_005911	MAT2A
chr11	63283955	63284145	3' UTR (NM_001142537, exon 8 of 8)	8591	NM_001142537	LGALS12
chr15	74486882	74487046	3' UTR (NM_001142620, exon 6 of 6)	8256	NM_001199042	STRA6
chr11	63528418	63528608	3' UTR (NM_001144936, exon 5 of 5)	7600	NM_001144936	C11orf95
chr19	55942436	55942600	3' UTR (NM_001145176, exon 4 of 4)	11712	NM_001145176	SHISA7
chr4	122589504	122589694	3' UTR (NM_001154, exon 13 of 13)	28548	NM_001154	ANXA5
chr9	34343453	34343643	3' UTR (NM_001161, exon 5 of 5)	14044	NM_147173	NUDT2
chr13	47326240	47326430	3' UTR (NM_001164213, exon 19 of 19)	45032	NM_001984	ESD
chr5	10651938	10652102	3' UTR (NM_001164440, exon 4 of 4)	87585	NM_001164440	ANKRD33B
chr5	114915051	114915215	3' UTR (NM_001164469, exon 4 of 4)	-22719	NR_109874	AC010226.4
chr1	45285645	45285835	3' UTR (NM_001166292, exon 23 of 23)	11586	NM_001136537	BTBD19
chr5	176817174	176817364	3' UTR (NM_001167579, exon 9 of 9)	5837	NM_001167579	SLC34A1
chr2	227862110	227862300	3' UTR (NM_001167608, exon 9 of 9)	161534	NM_001167608	RHBDD1
chr12	2804982	2805172	3' UTR (NM_001167625, exon 47 of 47)	-4754	NR_045725	CACNA1C-AS1
chr1	116237044	116237234	3' UTR (NM_001172412, exon 8 of 8)	51889	NM_001172412	VANGL1
chr12	113537415	113537605	3' UTR (NM_001193520, exon 22 of 22)	36049	NM_001193521	RASAL1
chr10	98982403	98982593	3' UTR (NM_001204300, exon 11 of 11)	-36815	NM_003061	SLIT1
chr11	117157829	117158019	3' UTR (NM_001207049, exon 8 of 8)	-4138	NR_037803	BACE1-AS
chr21	48073290	48073480	3' UTR (NM_001242865, exon 7 of 7)	17878	NM_001242866	PRMT2
chr12	27575479	27575643	3' UTR (NM_001248005, exon 14 of 14)	24006	NR_109975	RP11-165P7.1
chr20	56225674	56225838	3' UTR (NM_001255976, exon 4 of 4)	-30124	NM_001160418	ZBP1
chr1	168051535	168051725	3' UTR (NM_001267614, exon 5 of 5)	54044	NM_001267612	GPR161
chr14	96553365	96553529	3' UTR (NM_001282463, exon 3 of 3)	47786	NM_001282464	C14orf132
chr8	116425572	116425736	3' UTR (NM_001282902, exon 6 of 6)	254585	NM_001282902	TRPS1
chr20	37205735	37205899	3' UTR (NM_001282918, exon 30 of 30)	-4021	NM_001018082	ADIG
chr1	161697468	161697658	3' UTR (NM_001288830, exon 5 of 5)	5120	NM_001288832	FCRLB
chr2	74759852	74760016	3' UTR (NM_001289165, exon 10 of 10)	-2960	NM_181575	AUP1
chr8	104083625	104083789	3' UTR (NM_001695, exon 13 of 13)	50459	NM_001695	ATP6V1C1
chr17	42983543	42983733	3' UTR (NM_002055, exon 9 of 9)	6558	NM_001258399	CCDC103
chr4	55945542	55945706	3' UTR (NM_002253, exon 30 of 30)	46138	NM_002253	KDR
chr12	10469047	10469211	3' UTR (NM_002262, exon 6 of 6)	8712	NM_007334	KLRD1
chr1	204520274	204520464	3' UTR (NM_002393, exon 11 of 11)	34862	NM_001278516	MDM4
chr2	135208469	135208659	3' UTR (NM_002410, exon 16 of 16)	196734	NM_002410	MGAT5
chr20	49200095	49200259	3' UTR (NM_002827, exon 10 of 10)	-2146	NR_030375	MIR645
chr5	151041485	151041649	3' UTR (NM_003118, exon 10 of 10)	-14939	NR_109873	CTB-113P19.1
chr15	39887771	39887961	3' UTR (NM_003246, exon 22 of 22)	14586	NM_003246	THBS1
chr11	123596053	123596217	3' UTR (NM_003455, exon 9 of 9)	16228	NM_003455	ZNF202
chr14	88480173	88480337	3' UTR (NM_003608, exon 2 of 2)	8787	NM_003608	GPR65
chr4	119202154	119202344	3' UTR (NM_003619, exon 13 of 13)	1904	NR_002963	SNORA24
chr8	9638898	9639062	3' UTR (NM_003747, exon 27 of 27)	39798	NR_030327	MIR597
chr18	13762479	13762643	3' UTR (NM_003799, exon 12 of 12)	35857	NM_003799	RNMT
chr14	69519382	69519546	3' UTR (NM_003861, exon 9 of 9)	73065	NR_073422	ACTN1-AS1
chr19	48983203	48983367	3' UTR (NM_004228, exon 12 of 12)	10820	NM_017457	CYTH2
chr19	46376531	46376695	3' UTR (NM_004497, exon 2 of 2)	9095	NM_004497	FOXA3
chr20	47730113	47730277	3' UTR (NM_004602, exon 14 of 14)	67412	NM_001316	CSE1L
chr7	43665649	43665839	3' UTR (NM_004760, exon 7 of 7)	43052	NM_004760	STK17A
chr10	15148594	15148784	3' UTR (NM_004808, exon 12 of 12)	-9371	NM_153244	C10orf111
chr20	32236636	32236800	3' UTR (NM_005093, exon 12 of 12)	-13374	NM_080825	C20orf144
chr6	30510688	30510852	3' UTR (NM_005275, exon 12 of 12)	-13716	NM_025263	PRR3
chr2	46414273	46414463	3' UTR (NM_005400, exon 15 of 15)	-110173	NM_001430	EPAS1
chr20	39315258	39315448	3' UTR (NM_005461, exon 1 of 1)	2527	NM_005461	MAFB
chr9	107545991	107546181	3' UTR (NM_005502, exon 50 of 50)	9453	NR_024011	LOC286367
chr5	179041780	179041970	3' UTR (NM_005520, exon 14 of 14)	8836	NM_001257293	HNRNPH1
chr5	156680610	156680800	3' UTR (NM_005546, exon 17 of 17)	-12386	NM_001037333	CYFIP2
chr8	59494300	59494464	3' UTR (NM_005625, exon 9 of 9)	28654	NM_001007069	SDCBP
chr3	133652324	133652488	3' UTR (NM_005630, exon 14 of 14)	-3750	NM_025041	C3orf36
chr4	99392041	99392231	3' UTR (NM_005723, exon 8 of 8)	187676	NM_005723	TSPAN5
chr13	99101253	99101417	3' UTR (NM_005766, exon 27 of 27)	73044	NM_003576	STK24
chr13	21721793	21721983	3' UTR (NM_005870, exon 4 of 4)	7235	NM_005870	SAP18
chr15	93011241	93011405	3' UTR (NM_006011, exon 6 of 6)	-3584	NM_153040	C15orf32
chr14	74179039	74179203	3' UTR (NM_006029, exon 1 of 1)	2007	NM_006029	PNMA1
chr20	43704482	43704672	3' UTR (NM_006282, exon 11 of 11)	25176	NM_002251	KCNS1
chr14	103603253	103603443	3' UTR (NM_006291, exon 11 of 11)	10684	NM_006291	TNFAIP2
chrX	53402101	53402265	3' UTR (NM_006306, exon 25 of 25)	30514	NR_106916	MIR6857
chr9	91091969	91092271	3' UTR (NM_006717, exon 6 of 6)	-57896	NM_001161625	NXNL2
chr1	203277808	203277972	3' UTR (NM_006763, exon 2 of 2)	3226	NM_006763	BTG2
chr20	17588343	17588507	3' UTR (NM_006870, exon 4 of 4)	37826	NM_006870	DSTN
chr16	71508885	71509049	3' UTR (NM_006961, exon 6 of 6)	-12850	NM_145911	ZNF23
chr21	28291222	28291412	3' UTR (NM_007038, exon 8 of 8)	-34963	NR_039916	MIR4759
chr3	58550566	58550756	3' UTR (NM_007177, exon 5 of 5)	12830	NM_001076778	FAM107A
chr4	1941823	1941987	3' UTR (NM_007331, exon 11 of 11)	-34458	NR_003004	SCARNA22
chr10	99093150	99093340	3' UTR (NM_012083, exon 1 of 1)	1213	NM_012083	FRAT2
chr6	52362859	52363023	3' UTR (NM_012288, exon 11 of 11)	77136	NM_001172420	EFHC1
chr5	15938050	15938214	3' UTR (NM_012304, exon 4 of 4)	241765	NM_001102562	2014-03-11
chr5	15939307	15939471	3' UTR (NM_012304, exon 4 of 4)	240508	NM_001102562	2014-03-11
chr16	70610587	70610751	3' UTR (NM_012426, exon 26 of 26)	-3129	NM_001172771	IL34
chr16	70611365	70611555	3' UTR (NM_012426, exon 26 of 26)	-2338	NM_001172771	IL34
chr3	111732425	111732589	3' UTR (NM_013259, exon 5 of 5)	14500	NM_001008273	TAGLN3
chr17	73703595	73703785	3' UTR (NM_013260, exon 11 of 11)	-13826	NM_001005731	ITGB4
chr1	11346495	11346659	3' UTR (NM_013319, exon 2 of 2)	13322	NM_013319	UBIAD1
chr4	160279507	160279671	3' UTR (NM_014247, exon 24 of 24)	90591	NM_014247	RAPGEF2
chr7	6062847	6063011	3' UTR (NM_014413, exon 15 of 15)	-8078	NM_001271700	ANKRD61
chr21	33372951	33373115	3' UTR (NM_014586, exon 11 of 11)	85575	NR_038033	LINC00159
chr1	31345424	31345614	3' UTR (NM_014654, exon 5 of 5)	35961	NM_014654	SDC3
chr20	60870867	60871057	3' UTR (NM_014835, exon 14 of 14)	-6990	NM_001281437	ADRM1
chr17	65072500	65072690	3' UTR (NM_014877, exon 33 of 33)	31943	NM_000727	CACNG1
chr2	69691695	69691885	3' UTR (NM_014911, exon 22 of 22)	-27030	NM_001002756	NFU1
chr1	42643283	42643473	3' UTR (NM_014947, exon 13 of 13)	-12983	NM_033553	GUCA2A
chr3	121142122	121142286	3' UTR (NM_014980, exon 28 of 28)	122649	NM_199420	POLQ
chr20	39813094	39813258	3' UTR (NM_015035, exon 4 of 4)	15513	NR_106931	MIR6871
chr16	23477993	23478157	3' UTR (NM_015044, exon 17 of 17)	-13563	NM_153603	COG7
chr1	203047297	203047461	3' UTR (NM_015053, exon 17 of 17)	7787	NM_002479	MYOG
chr5	177552475	177552639	3' UTR (NM_015111, exon 5 of 5)	-5405	NM_001288795	RMND5B
chr4	38139304	38139494	3' UTR (NM_015173, exon 20 of 20)	17824	NM_001253915	TBC1D1
chr9	79227708	79227872	3' UTR (NM_015225, exon 19 of 19)	112241	NM_001097636	GCNT1
chr2	97039913	97040103	3' UTR (NM_015341, exon 18 of 18)	38529	NM_001281710	NCAPH
chr8	11180285	11180475	3' UTR (NM_015458, exon 10 of 10)	-8115	NM_054028	SLC35G5
chr17	21094496	21094660	3' UTR (NM_015510, exon 7 of 7)	23330	NM_003876	TMEM11
chr8	38269234	38269424	3' UTR (NM_015850, exon 18 of 18)	24680	NM_001199660	LETM2
chr1	171765920	171766110	3' UTR (NM_015935, exon 8 of 8)	15254	NM_014955	METTL13
chr3	43762924	43763114	3' UTR (NM_016006, exon 7 of 7)	30644	NM_016006	ABHD5
chr3	133543707	133543871	3' UTR (NM_016577, exon 8 of 8)	40912	NM_021203	SRPRB
chr9	91623910	91624100	3' UTR (NM_016848, exon 12 of 12)	17681	NM_005226	S1PR3
chr5	136953607	136953797	3' UTR (NM_017415, exon 15 of 15)	29636	NR_030588	MIR874
chr2	86365500	86365664	3' UTR (NM_017952, exon 24 of 24)	2589	NR_004378	SNORD94
chr8	124453796	124453960	3' UTR (NM_018024, exon 6 of 6)	24913	NM_001283024	WDYHV1
chr1	201852051	201852215	3' UTR (NM_018085, exon 24 of 24)	-5664	NR_030775	SHISA4
chr1	201847223	201847413	3' UTR (NM_018085, exon 24 of 24)	-10479	NR_030775	SHISA4
chr8	66516526	66516716	3' UTR (NM_018120, exon 7 of 7)	29831	NM_001286702	ARMC1
chr16	74657012	74657202	3' UTR (NM_018124, exon 13 of 13)	-16065	NR_027264	GLG1
chr16	56511210	56511400	3' UTR (NM_018233, exon 13 of 13)	25881	NM_018233	OGFOD1
chr17	48562388	48562552	3' UTR (NM_018346, exon 9 of 9)	6280	NM_018346	RSAD1
chr17	30178950	30179114	3' UTR (NM_018405, exon 4 of 4)	7294	NM_018405	COPRS
chr2	75196646	75196810	3' UTR (NM_019896, exon 4 of 4)	10953	NM_019896	POLE4
chr10	101152245	101152435	3' UTR (NM_020348, exon 11 of 11)	38190	NM_002079	GOT1
chr12	4465719	4465909	3' UTR (NM_020375, exon 6 of 6)	23080	NM_020638	FGF23
chr1	153778134	153778324	3' UTR (NM_020699, exon 11 of 11)	30461	NM_024330	SLC27A3
chr19	12691052	12691247	3' UTR (NM_020714, exon 5 of 5)	-28793	NM_144976	ZNF564
chr5	436453	436643	3' UTR (NM_020731, exon 12 of 12)	6710	NM_138464	C5orf55
chr2	20111634	20111876	3' UTR (NM_020779, exon 27 of 27)	-10011	NM_001008237	TTC32
chr14	61440966	61441130	3' UTR (NM_020810, exon 5 of 5)	6734	NM_020810	TRMT5
chr4	159826226	159826416	3' UTR (NM_020840, exon 17 of 17)	130012	NM_152543	C4orf45
chr12	13234219	13234383	3' UTR (NM_020853, exon 13 of 13)	14439	NM_001206845	GSG1
chr1	45483057	45483221	3' UTR (NM_020883, exon 14 of 14)	5334	NM_000374	UROD
chr2	120932485	120932675	3' UTR (NM_020909, exon 25 of 25)	48404	NM_024121	TMEM185B
chr20	47862802	47862966	3' UTR (NM_021035, exon 14 of 14)	27052	NM_017895	DDX27
chr17	43183464	43183628	3' UTR (NM_021079, exon 12 of 12)	8255	NR_106842	MIR6784
chr12	21418235	21418399	3' UTR (NM_021094, exon 14 of 14)	69515	NM_021094	SLCO1A2
chr1	240654303	240654493	3' UTR (NM_022469, exon 2 of 2)	121064	NM_022469	GREM2
chr15	42708654	42708818	3' UTR (NM_022473, exon 19 of 19)	11759	NM_173089	CAPN3
chr15	42708414	42708604	3' UTR (NM_022473, exon 19 of 19)	11532	NM_173089	CAPN3
chr20	45186796	45186960	3' UTR (NM_022829, exon 13 of 13)	-7665	NM_080721	OCSTAMP
chr2	120976823	120976987	3' UTR (NM_024121, exon 1 of 1)	4079	NM_024121	TMEM185B
chr3	46558323	46558513	3' UTR (NM_024512, exon 9 of 9)	18933	NM_031440	RTP3
chr5	148381804	148381968	3' UTR (NM_024577, exon 17 of 17)	60851	NM_024577	SH3TC2
chr22	19836024	19836188	3' UTR (NM_024627, exon 3 of 3)	6265	NM_024627	C22orf29
chr1	6584415	6584605	3' UTR (NM_024654, exon 12 of 12)	-4389	NM_198681	PLEKHG5
chr1	38001891	38002055	3' UTR (NM_024700, exon 4 of 4)	17972	NM_024700	SNIP1
chr11	61170639	61170803	3' UTR (NM_024811, exon 10 of 10)	10856	NM_016499	TMEM216
chr4	38969030	38969194	3' UTR (NM_024943, exon 7 of 7)	64929	NM_024943	TMEM156
chr3	196673572	196673736	3' UTR (NM_025163, exon 3 of 3)	4160	NR_024388	NCBP2-AS2
chr20	25433671	25433861	3' UTR (NM_025176, exon 24 of 24)	45443	NM_021067	GINS1
chr16	69496362	69496552	3' UTR (NM_030579, exon 5 of 5)	37959	NM_030579	CYB5B
chr12	15749470	15749634	3' UTR (NM_030671, exon 14 of 14)	50274	NM_030669	PTPRO
chr8	105368519	105368709	3' UTR (NM_030788, exon 4 of 4)	16590	NM_030788	DCSTAMP
chr12	10375281	10375445	3' UTR (NM_031412, exon 4 of 4)	9874	NM_031412	GABARAPL1
chr12	10374861	10375051	3' UTR (NM_031412, exon 4 of 4)	9467	NM_031412	GABARAPL1
chr14	75373322	75373512	3' UTR (NM_031464, exon 11 of 11)	15728	NM_031464	RPS6KL1
chr7	73095380	73095544	3' UTR (NM_032317, exon 1 of 1)	2319	NM_032317	DNAJC30
chr8	41400242	41400432	3' UTR (NM_032336, exon 8 of 8)	13612	NM_032336	GINS4
chr17	8076772	8076936	3' UTR (NM_032354, exon 5 of 5)	2860	NM_183065	TMEM107
chr2	122485059	122485223	3' UTR (NM_032390, exon 7 of 7)	9362	NM_032390	NIFK
chr3	71007938	71008128	3' UTR (NM_032682, exon 21 of 21)	106041	NM_001244813	FOXP1
chr2	95813934	95814124	3' UTR (NM_032788, exon 5 of 5)	11234	NM_032788	ZNF514
chr9	35659424	35659588	3' UTR (NM_032818, exon 9 of 9)	1219	NM_174923	CCDC107
chr1	36859170	36859360	3' UTR (NM_032881, exon 2 of 2)	4228	NM_032881	LSM10
chr3	42592174	42592338	3' UTR (NM_032970, exon 7 of 7)	31264	NM_004206	SEC22C
chr13	33007004	33007168	3' UTR (NM_033111, exon 10 of 10)	-4771	NM_001286459	N4BP2L1
chr8	2795806	2795970	3' UTR (NM_033225, exon 70 of 70)	771219	NR_106983	MIR7160
chr11	63229051	63229215	3' UTR (NM_054108, exon 6 of 6)	29547	NM_001146729	HRASLS5
chr7	157209680	157209870	3' UTR (NM_058246, exon 10 of 10)	-49150	NR_110157	AC006372.4
chr21	38885409	38885573	3' UTR (NM_130438, exon 10 of 10)	92889	NM_001396	DYRK1A
chr5	14698875	14699039	3' UTR (NM_138348, exon 7 of 7)	-13846	NR_046285	LOC100130744
chr11	68856216	68856406	3' UTR (NM_139075, exon 25 of 25)	39961	NM_139075	TPCN2
chr3	185225692	185225882	3' UTR (NM_139248, exon 10 of 10)	-8942	NM_080652	TMEM41A
chr3	44906964	44907128	3' UTR (NM_144638, exon 3 of 3)	3638	NM_144638	TMEM42
chr1	145568280	145568470	3' UTR (NM_144698, exon 14 of 14)	-7613	NM_006099	PIAS3
chr12	31540351	31540515	3' UTR (NM_144973, exon 21 of 21)	-61274	NM_001135812	FAM60A
chr2	74331811	74332001	3' UTR (NM_144993, exon 9 of 9)	43133	NM_212552	BOLA3
chr6	41034971	41035135	3' UTR (NM_145063, exon 6 of 6)	5135	NM_145063	OARD1
chr2	14775464	14775654	3' UTR (NM_145175, exon 2 of 2)	2749	NM_145175	FAM84A
chr2	86439463	86439653	3' UTR (NM_145644, exon 5 of 5)	13002	NM_145644	MRPL35
chr13	24249256	24249420	3' UTR (NM_148957, exon 10 of 10)	95839	NM_018647	TNFRSF19
chr19	40022742	40022932	3' UTR (NM_152361, exon 1 of 1)	657	NM_152361	EID2B
chr8	100889104	100889294	3' UTR (NM_152564, exon 62 of 62)	17043	NM_004374	COX6C
chr1	226171285	226171475	3' UTR (NM_152608, exon 7 of 7)	15686	NM_152608	SDE2
chr17	21143104	21143268	3' UTR (NM_152914, exon 3 of 3)	13392	NM_152914	C17orf103
chr12	10343439	10343629	3' UTR (NM_153022, exon 4 of 4)	11977	NM_153022	TMEM52B
chr2	113289750	113289940	3' UTR (NM_153712, exon 7 of 7)	-9647	NM_001282774	POLR1B
chr14	23356631	23356795	3' UTR (NM_173527, exon 5 of 5)	4281	NM_173527	REM2
chr1	153395012	153395202	3' UTR (NM_176823, exon 3 of 3)	6107	NM_176823	S100A7A
chr5	32108331	32108521	3' UTR (NM_178140, exon 24 of 24)	65999	NM_022130	GOLPH3
chr17	53239626	53239790	3' UTR (NM_178509, exon 18 of 18)	-102613	NM_002126	HLF
chr20	30126920	30127084	3' UTR (NM_178582, exon 3 of 3)	-8183	NR_003677	PSIMCT-1
chr21	46191192	46191382	3' UTR (NM_182688, exon 7 of 7)	30464	NM_182688	UBE2G2
chr5	38464364	38464528	3' UTR (NM_182801, exon 6 of 6)	18868	NM_182801	EGFLAM
chr9	36339616	36339806	3' UTR (NM_194332, exon 11 of 11)	60585	NM_194329	RNF38
chr14	23442081	23442245	3' UTR (NM_198086, exon 6 of 6)	4269	NM_198086	AJUBA
chr12	6573494	6573658	3' UTR (NM_199245, exon 4 of 4)	6267	NM_199245	VAMP1
chr1	205116031	205116195	3' UTR (NM_199462, exon 12 of 12)	-24963	NM_001193272	RBBP5
chr3	112324181	112324345	3' UTR (NM_199511, exon 8 of 8)	-3447	NR_109779	LOC100506621
chr6	158617848	158618012	3' UTR (NM_207118, exon 3 of 3)	28551	NM_207118	GTF2H5
chr8	6668623	6668787	3' UTR (NM_207411, exon 8 of 8)	-24371	NR_045217	GS1-24F4.2
chr4	74606251	74606441	5' UTR (NM_000584, exon 1 of 4)	123	NM_000584	IL8
chr12	56510400	56510564	5' UTR (NM_001035267, exon 1 of 3)	108	NM_021104	RPL41
chr1	151029154	151029318	5' UTR (NM_001038707, exon 2 of 6)	2889	NM_001038707	CDC42SE1
chr3	126326584	126326748	5' UTR (NM_001039783, exon 2 of 4)	732	NM_001039783	TXNRD3NB
chr21	36260183	36260373	5' UTR (NM_001122607, exon 1 of 5)	709	NM_001001890	RUNX1
chr8	11627673	11627837	5' UTR (NM_001135748, exon 2 of 5)	583	NM_001135748	NEIL2
chr20	48529995	48530159	5' UTR (NM_001135773, exon 1 of 3)	199	NM_001135773	SPATA2
chr2	183943392	183943582	5' UTR (NM_001142314, exon 1 of 3)	200	NM_080876	DUSP19
chr2	62934163	62934353	5' UTR (NM_001142614, exon 1 of 23)	226	NM_001142614	EHBP1
chr20	17539312	17539502	5' UTR (NM_001161705, exon 1 of 8)	198	NM_001278607	BFSP1
chr11	18417916	18418106	5' UTR (NM_001165414, exon 1 of 8)	198	NM_001165414	LDHA
chr17	74462140	74462330	5' UTR (NM_001166579, exon 4 of 7)	-1395	NM_001088	AANAT
chrX	62974265	62974455	5' UTR (NM_001173480, exon 1 of 9)	671	NM_015185	ARHGEF9
chr3	88107274	88107464	5' UTR (NM_001195308, exon 3 of 4)	777	NM_003663	CGGBP1
chr5	86708166	86708356	5' UTR (NM_001199189, exon 1 of 9)	460	NM_001199189	CCNH
chr3	128879877	128880041	5' UTR (NM_001199469, exon 1 of 12)	114	NM_020701	ISY1
chr1	8931093	8931257	5' UTR (NM_001201483, exon 1 of 9)	460	NM_001201483	ENO1
chr20	33462796	33462960	5' UTR (NM_001242393, exon 1 of 18)	112	NM_001242393	ACSS2
chr6	150216896	150217086	5' UTR (NM_001243328, exon 1 of 5)	204	NM_001243328	RAET1E
chr9	98876898	98877062	5' UTR (NM_001256408, exon 2 of 3)	1713	NM_001256408	LOC158434
chr14	31091573	31091763	5' UTR (NM_001257376, exon 1 of 23)	143	NM_001257376	SCFD1
chr20	48725517	48725681	5' UTR (NM_001257398, exon 2 of 5)	4136	NM_001257397	UBE2V1
chr12	6977584	6977748	5' UTR (NM_001258026, exon 1 of 7)	388	NM_001258026	TPI1
chr1	51434481	51434671	5' UTR (NM_001262, exon 1 of 3)	209	NM_001262	CDKN2C
chr20	49545178	49545342	5' UTR (NM_001282531, exon 2 of 6)	-2261	NR_110007	RP5-914P20.5
chr9	91933825	91934015	5' UTR (NM_001282690, exon 1 of 17)	154	NM_001282690	SECISBP2
chr11	92930409	92930573	5' UTR (NM_001286139, exon 1 of 11)	130	NM_001286139	SLC36A4
chr16	4538654	4538818	5' UTR (NM_001286269, exon 2 of 7)	-7084	NM_001286270	HMOX2
chr4	52714371	52714561	5' UTR (NM_001287757, exon 2 of 12)	4721	NM_001287755	DCUN1D4
chr11	102980194	102980384	5' UTR (NM_001377, exon 1 of 89)	129	NM_001080463	DYNC2H1
chr4	154623968	154624132	5' UTR (NM_003264, exon 3 of 3)	18609	NM_003264	TLR2
chr1	163172748	163172938	5' UTR (NM_003617, exon 1 of 5)	120	NM_003617	RGS5
chrX	53254405	53254595	5' UTR (NM_004187, exon 1 of 26)	104	NM_001282622	KDM5C
chr10	121410900	121411090	5' UTR (NM_004281, exon 1 of 4)	113	NM_004281	BAG3
chr5	37370746	37370910	5' UTR (NM_004298, exon 1 of 35)	400	NM_004298	NUP155
chr14	23789903	23790067	5' UTR (NM_004643, exon 1 of 7)	588	NM_004643	PABPN1
chr5	31267481	31267671	5' UTR (NM_004932, exon 2 of 12)	73814	NM_004932	CDH6
chr11	114167155	114167319	5' UTR (NM_006169, exon 1 of 3)	702	NM_006169	NNMT
chr17	43225070	43225340	5' UTR (NM_006460, exon 1 of 1)	521	NM_006460	HEXIM1
chr2	108994696	108994860	5' UTR (NM_006588, exon 1 of 7)	357	NM_006588	SULT1C4
chr11	72504357	72504547	5' UTR (NM_006645, exon 1 of 7)	298	NM_006645	STARD10
chr4	128703529	128703719	5' UTR (NM_014278, exon 1 of 19)	171	NM_014278	HSPA4L
chr3	100211560	100211750	5' UTR (NM_018004, exon 1 of 6)	192	NM_018004	TMEM45A
chr6	107780509	107780699	5' UTR (NM_020381, exon 1 of 8)	175	NM_020381	PDSS2
chr19	36428094	36428284	5' UTR (NM_024509, exon 1 of 3)	167	NM_024509	LRFN3
chr7	134464170	134464360	5' UTR (NM_033157, exon 1 of 15)	101	NM_033157	CALD1
chr6	38580557	38580721	5' UTR (NM_052893, exon 2 of 12)	-16796	NM_152733	BTBD9
chr20	31331507	31331671	5' UTR (NM_053041, exon 1 of 9)	225	NM_001099339	COMMD7
chr1	51435700	51435890	5' UTR (NM_078626, exon 1 of 2)	153	NM_078626	CDKN2C
chr14	54419982	54420172	5' UTR (NM_130850, exon 2 of 4)	1193	NM_130851	BMP4
chr2	191878297	191878487	5' UTR (NM_139266, exon 2 of 23)	584	NM_139266	STAT1
chr4	170542079	170542269	5' UTR (NM_173872, exon 1 of 14)	502	NM_001243372	CLCN3
chr14	24782502	24782692	5' UTR (NM_181657, exon 1 of 2)	284	NM_181657	LTB4R
chr3	191034138	191034302	5' UTR (NM_198152, exon 3 of 9)	-12654	NM_174908	CCDC50
chr3	112359372	112359536	5' UTR (NM_199511, exon 1 of 8)	536	NM_199511	CCDC80
chr12	9258756	9258946	exon (NM_000014, exon 10 of 36)	9707	NM_000014	A2M
chr14	73614732	73614896	exon (NM_000021, exon 3 of 12)	11671	NM_007318	PSEN1
chr2	227915688	227915878	exon (NM_000092, exon 33 of 48)	113492	NM_000092	COL4A4
chr11	47256062	47256252	exon (NM_000107, exon 5 of 10)	-13694	NM_001251935	NR1H3
chr10	50690711	50690901	exon (NM_000124, exon 10 of 21)	41521	NM_170753	PGBD3
chr10	50682067	50682257	exon (NM_000124, exon 13 of 21)	50165	NM_170753	PGBD3
chr10	50678209	50678409	exon (NM_000124, exon 18 of 21)	54018	NM_170753	PGBD3
chr10	50678788	50678978	exon (NM_000124, exon 18 of 21)	53444	NM_170753	PGBD3
chr10	50669379	50669569	exon (NM_000124, exon 19 of 21)	62853	NM_170753	PGBD3
chr10	50740854	50741044	exon (NM_000124, exon 2 of 21)	6220	NM_000124	ERCC6
chr10	50666881	50667071	exon (NM_000124, exon 21 of 21)	-62914	NM_001276451	DRGX
chr10	50713911	50714101	exon (NM_000124, exon 6 of 21)	18321	NM_170753	PGBD3
chr10	50708595	50708785	exon (NM_000124, exon 7 of 21)	23637	NM_170753	PGBD3
chr10	50701142	50701332	exon (NM_000124, exon 8 of 21)	31090	NM_170753	PGBD3
chr10	50691375	50691539	exon (NM_000124, exon 9 of 21)	40870	NM_170753	PGBD3
chr8	119122357	119122521	exon (NM_000127, exon 1 of 11)	1619	NM_000127	EXT1
chr4	55597420	55597584	exon (NM_000222, exon 15 of 21)	73407	NM_001093772	KIT
chr10	101544323	101544513	exon (NM_000392, exon 2 of 32)	1955	NM_000392	ABCC2
chr4	68619934	68620098	exon (NM_000406, exon 1 of 3)	1788	NM_000406	GNRHR
chr5	37816030	37816194	exon (NM_000514, exon 3 of 3)	18812	NM_001278098	GDNF
chr12	6219557	6219747	exon (NM_000552, exon 5 of 52)	14184	NM_000552	VWF
chr1	240072030	240072220	exon (NM_000740, exon 5 of 5)	-8953	NR_046582	CHRM3-AS1
chr12	13768070	13768234	exon (NM_000834, exon 7 of 13)	-238473	NR_036555	C12orf36
chr4	156720956	156721146	exon (NM_000857, exon 9 of 14)	40925	NM_000857	GUCY1B3
chr4	149075730	149075894	exon (NM_000901, exon 5 of 9)	287860	NM_000901	NR3C2
chr4	57889387	57889606	exon (NM_000938, exon 19 of 25)	44387	NM_000938	POLR2B
chr1	203702320	203702484	exon (NM_001001396, exon 21 of 22)	2697	NR_046213	LINC00260
chr14	58604738	58604928	exon (NM_001001872, exon 2 of 8)	14014	NM_001001872	C14orf37
chr11	55798406	55798570	exon (NM_001001921, exon 1 of 1)	593	NM_001001921	OR5AS1
chr8	17612733	17612897	exon (NM_001001925, exon 2 of 14)	-32731	NM_001166393	MTUS1
chr1	144931311	144931475	exon (NM_001002811, exon 1 of 19)	972	NM_001002811	PDE4DIP
chr1	158724650	158724814	exon (NM_001005184, exon 1 of 1)	126	NM_001005184	OR6K6
chr11	48367090	48367254	exon (NM_001005513, exon 2 of 2)	6827	NM_001005513	OR4C45
chr16	56977108	56977272	exon (NM_001010989, exon 8 of 8)	11188	NM_014685	HERPUD1
chr14	57858349	57858513	exon (NM_001011713, exon 2 of 5)	1160	NM_001011713	NAA30
chr11	86152236	86152426	exon (NM_001014811, exon 14 of 14)	66553	NM_021827	CCDC81
chr3	129370452	129370642	exon (NM_001017395, exon 6 of 6)	37028	NR_033361	TMCC1
chr5	81573455	81573645	exon (NM_001025, exon 2 of 4)	685	NM_001025	RPS23
chr2	100623537	100623727	exon (NM_001025108, exon 5 of 24)	98413	NM_001025108	AFF3
chr4	159076757	159076947	exon (NM_001031700, exon 4 of 6)	16866	NM_016613	FAM198B
chr3	65415687	65415851	exon (NM_001033057, exon 12 of 23)	-463722	NR_046575	MAGI1-AS1
chr3	65367496	65367686	exon (NM_001033057, exon 16 of 23)	-511900	NR_046575	MAGI1-AS1
chr17	34883298	34883488	exon (NM_001033580, exon 6 of 12)	7912	NM_001163735	MYO19
chr8	125113304	125113494	exon (NM_001039112, exon 38 of 41)	-60376	NR_040044	FER1L6-AS1
chr7	100685831	100686021	exon (NM_001040105, exon 3 of 13)	22562	NM_001040105	MUC17
chr4	86915723	86915887	exon (NM_001042669, exon 7 of 8)	64379	NM_031305	ARHGAP24
chr3	133476649	133476813	exon (NM_001063, exon 8 of 17)	11754	NM_001063	TF
chr11	105623736	105623900	exon (NM_001077244, exon 4 of 11)	142407	NM_001112812	GRIA4
chr17	56083161	56083325	exon (NM_001078166, exon 3 of 3)	1464	NM_001078166	SRSF1
chr11	62490004	62490194	exon (NM_001079559, exon 6 of 14)	4757	NR_037946	HNRNPUL2-BSCL2
chr16	3807835	3808025	exon (NM_001079846, exon 17 of 30)	-40332	NM_016292	TRAP1
chr3	141163843	141164033	exon (NM_001080412, exon 8 of 8)	-41988	NM_006506	RASA2
chr17	56540361	56540525	exon (NM_001080439, exon 4 of 6)	25316	NM_001080439	HSF5
chr1	156877338	156877528	exon (NM_001080471, exon 7 of 23)	-12991	NM_144702	LRRC71
chr20	42935326	42935516	exon (NM_001080472, exon 2 of 2)	4468	NM_001080472	FITM2
chr2	74042785	74042949	exon (NM_001080474, exon 3 of 3)	-13176	NM_201647	STAMBP
chr4	42964981	42965171	exon (NM_001080476, exon 2 of 4)	69793	NM_001080476	GRXCR1
chr15	81664949	81665113	exon (NM_001080532, exon 2 of 22)	1387	NM_001080532	TMC3
chr15	81654551	81654715	exon (NM_001080532, exon 4 of 22)	11785	NM_001080532	TMC3
chr4	158281144	158281334	exon (NM_001083619, exon 13 of 16)	139419	NM_001083620	GRIA2
chr4	72338602	72338766	exon (NM_001098484, exon 14 of 26)	133914	NM_003759	SLC4A4
chr11	93844101	93844265	exon (NM_001098672, exon 18 of 20)	-17911	NM_015368	PANX1
chr10	44052498	44052688	exon (NM_001099282, exon 4 of 4)	11314	NM_005674	ZNF239
chr16	50345566	50345756	exon (NM_001114, exon 19 of 25)	19134	NR_106829	MIR6771
chr8	6377319	6377509	exon (NM_001118888, exon 4 of 8)	43370	NM_001147	ANGPT2
chr8	6366458	6366648	exon (NM_001118888, exon 7 of 8)	54231	NM_001147	ANGPT2
chr10	89621993	89622157	exon (NM_001126049, exon 1 of 1)	1119	NM_001126049	KLLN
chr4	54439982	54440172	exon (NM_001126328, exon 2 of 11)	-15641	NM_032622	LNX1
chr13	113832459	113832649	exon (NM_001127202, exon 14 of 14)	19586	NM_001256134	PROZ
chr17	17919330	17919494	exon (NM_001130090, exon 14 of 15)	23068	NM_145691	ATPAF2
chr4	122833069	122833259	exon (NM_001130698, exon 5 of 12)	21104	NM_003305	TRPC3
chr4	16507470	16507660	exon (NM_001130834, exon 8 of 9)	116089	NR_049865	MIR548AX
chr12	7355134	7355298	exon (NM_001131025, exon 9 of 16)	12258	NM_000319	PEX5
chr2	9496222	9496412	exon (NM_001135191, exon 14 of 27)	67326	NM_004763	ITGB1BP1
chr3	33058242	33058406	exon (NM_001135602, exon 11 of 13)	65258	NM_005508	CCR4
chr1	151214852	151215042	exon (NM_001135637, exon 12 of 14)	-12250	NM_002810	PSMD4
chr2	50149138	50149302	exon (NM_001135659, exon 24 of 24)	425674	NM_138735	NRXN1
chr12	31820790	31820954	exon (NM_001135863, exon 4 of 4)	8263	NM_001135863	METTL20
chr11	62911004	62911194	exon (NM_001136506, exon 1 of 10)	594	NM_001136506	SLC22A24
chr10	90694972	90695162	exon (NM_001141945, exon 9 of 9)	17513	NM_001613	ACTA2
chr2	24261979	24262143	exon (NM_001142319, exon 2 of 3)	8235	NM_025203	C2orf44
chr4	47938837	47939001	exon (NM_001142564, exon 10 of 10)	-22235	NM_001278623	NFXL1
chr17	19689196	19689386	exon (NM_001142610, exon 21 of 28)	-37545	NM_000691	ALDH3A1
chr15	89056103	89056293	exon (NM_001144074, exon 5 of 5)	33714	NM_017996	DET1
chr8	67488222	67488412	exon (NM_001144755, exon 10 of 15)	37163	NM_001080416	MYBL1
chr6	56392297	56392487	exon (NM_001144769, exon 62 of 97)	115302	NM_015548	DST
chr6	56365815	56366005	exon (NM_001144769, exon 74 of 97)	141784	NM_015548	DST
chr6	56362158	56362348	exon (NM_001144769, exon 76 of 97)	145441	NM_015548	DST
chr6	56347446	56347636	exon (NM_001144769, exon 83 of 97)	160153	NM_015548	DST
chr6	56342082	56342272	exon (NM_001144769, exon 85 of 97)	165517	NM_015548	DST
chr6	56324835	56325025	exon (NM_001144769, exon 96 of 97)	182764	NM_015548	DST
chr4	37446482	37446646	exon (NM_001144990, exon 7 of 7)	-8988	NM_001104629	C4orf19
chr20	33714088	33714252	exon (NM_001145025, exon 7 of 10)	20991	NM_018217	EDEM2
chr20	35383056	35383328	exon (NM_001145318, exon 9 of 10)	-8651	NR_038370	NDRG3
chr1	117663446	117663636	exon (NM_001145635, exon 1 of 6)	870	NM_025188	TRIM45
chr4	114199592	114199782	exon (NM_001148, exon 17 of 46)	126249	NR_107049	MIR8082
chr4	114276895	114277085	exon (NM_001148, exon 38 of 46)	203552	NR_107049	MIR8082
chr4	114286190	114286354	exon (NM_001148, exon 41 of 46)	212834	NR_107049	MIR8082
chr2	201473751	201473915	exon (NM_001159, exon 11 of 35)	23102	NM_001159	AOX1
chr12	6471228	6471418	exon (NM_001159576, exon 3 of 12)	13067	NM_001159576	SCNN1A
chr12	6464945	6465109	exon (NM_001159576, exon 4 of 12)	-13744	NM_001065	TNFRSF1A
chr11	36453357	36453547	exon (NM_001160169, exon 4 of 7)	30905	NM_001160169	PRR5L
chr17	78865426	78865616	exon (NM_001163034, exon 14 of 30)	-100120	NM_024591	CHMP6
chr20	55027754	55027918	exon (NM_001164116, exon 6 of 7)	-15805	NM_001283035	RTFDC1
chr15	42028438	42028602	exon (NM_001164273, exon 13 of 24)	-38112	NR_049762	MAPKBP1
chr15	42041347	42041511	exon (NM_001164273, exon 17 of 24)	-25203	NR_049762	MAPKBP1
chr3	58084397	58084587	exon (NM_001164318, exon 8 of 46)	90365	NM_001164318	FLNB
chr12	26217490	26217654	exon (NM_001164746, exon 3 of 5)	12081	NM_001164746	RASSF8
chr14	23549605	23549769	exon (NM_001164814, exon 6 of 19)	-8908	NM_001164817	ACIN1
chr4	103514524	103514714	exon (NM_001165412, exon 12 of 24)	92133	NM_001165412	NFKB1
chr1	29391513	29391677	exon (NM_001166005, exon 16 of 21)	57418	NM_001171868	TMEM200B
chr1	161179586	161179776	exon (NM_001166159, exon 6 of 13)	-5406	NM_004106	FCER1G
chr20	44522583	44522747	exon (NM_001167594, exon 7 of 14)	-2739	NM_080749	NEURL2
chr19	57910528	57910692	exon (NM_001172773, exon 4 of 4)	9392	NM_001172773	ZNF548
chr11	61165655	61165819	exon (NM_001173991, exon 5 of 5)	5872	NM_016499	TMEM216
chr1	203768558	203768722	exon (NM_001174108, exon 1 of 1)	1989	NM_001174108	ZBED6
chr2	120861534	120861854	exon (NM_001184939, exon 17 of 17)	90909	NM_001184938	EPB41L5
chr12	995029	995193	exon (NM_001184985, exon 19 of 28)	63752	NM_134424	RAD52
chr12	1005361	1005551	exon (NM_001184985, exon 24 of 28)	53407	NM_134424	RAD52
chr12	977772	977936	exon (NM_001184985, exon 9 of 28)	81009	NM_134424	RAD52
chr1	103345203	103345367	exon (NM_001190709, exon 65 of 66)	228767	NM_080630	COL11A1
chr3	155571097	155571287	exon (NM_001190992, exon 1 of 7)	1056	NM_004733	SLC33A1
chr12	6657203	6657393	exon (NM_001193457, exon 8 of 10)	7951	NM_001039670	IFFO1
chr19	37239873	37240037	exon (NM_001193552, exon 5 of 5)	23761	NM_001193552	ZNF850
chr3	88104976	88105166	exon (NM_001195308, exon 4 of 4)	3075	NM_003663	CGGBP1
chr11	118369069	118369259	exon (NM_001197104, exon 22 of 36)	-29046	NM_001080441	TTC36
chr17	17150784	17150948	exon (NM_001199125, exon 11 of 12)	-10364	NM_144997	FLCN
chr10	104126869	104127059	exon (NM_001199378, exon 20 of 40)	-26903	NM_001288724	NFKB2
chr2	176995535	176995699	exon (NM_001199746, exon 1 of 2)	1149	NM_001199746	HOXD8
chr2	25039564	25039754	exon (NM_001199803, exon 5 of 7)	23328	NM_024322	CENPO
chr7	101917459	101917649	exon (NM_001202544, exon 15 of 22)	-10851	NM_020979	SH2B2
chr11	35236362	35236526	exon (NM_001202557, exon 6 of 9)	76027	NM_001202557	CD44
chr14	65499315	65499505	exon (NM_001202559, exon 9 of 14)	-11996	NR_039855	MIR4706
chr11	118250260	118250424	exon (NM_001204077, exon 11 of 20)	20046	NM_001204077	UBE4A
chr3	42983377	42983541	exon (NM_001205272, exon 4 of 5)	5625	NM_001205272	KRBOX1
chr7	116140372	116140562	exon (NM_001206748, exon 1 of 2)	369	NM_001206748	CAV2
chr17	74729065	74729287	exon (NM_001206984, exon 3 of 5)	3454	NR_030366	MIR636
chr1	23337411	23337575	exon (NM_001242521, exon 3 of 3)	4850	NM_001242521	C1orf234
chr5	121786935	121787099	exon (NM_001242935, exon 8 of 10)	27765	NR_051996	MGC32805
chr15	85666217	85666407	exon (NM_001243137, exon 19 of 22)	82206	NR_049748	LOC642423
chr13	33700251	33700441	exon (NM_001243476, exon 11 of 18)	59870	NM_178007	STARD13
chr1	150900202	150900366	exon (NM_001243491, exon 2 of 9)	1469	NM_001145415	SETDB1
chr17	18780932	18781096	exon (NM_001243940, exon 5 of 10)	12232	NM_001243940	PRPSAP2
chr14	58955303	58955493	exon (NM_001244192, exon 25 of 32)	48999	NM_001244193	KIAA0586
chr12	20806951	20807115	exon (NM_001244683, exon 14 of 15)	-41256	NM_001145945	SLCO1C1
chr3	71021236	71021426	exon (NM_001244810, exon 18 of 21)	92743	NM_001244813	FOXP1
chr3	142443463	142443653	exon (NM_001251845, exon 1 of 13)	292	NM_003304	TRPC1
chr17	38445753	38445943	exon (NM_001254, exon 2 of 12)	1702	NM_001254	CDC6
chr11	67020110	67020300	exon (NM_001256405, exon 7 of 10)	12699	NM_001256405	KDM2A
chr1	21795249	21795439	exon (NM_001256416, exon 3 of 15)	28761	NR_046176	NBPF3
chr18	20833774	20833938	exon (NM_001256438, exon 9 of 10)	98067	NM_138375	CABLES1
chr17	42978820	42978984	exon (NM_001258395, exon 3 of 4)	1822	NM_001258399	CCDC103
chr19	58151280	58151444	exon (NM_001265598, exon 3 of 4)	6827	NR_049754	ZNF211
chr7	6075212	6075376	exon (NM_001271700, exon 3 of 3)	4287	NM_001271700	ANKRD61
chr1	27620500	27620690	exon (NM_001276252, exon 8 of 16)	-28041	NM_032125	TMEM222
chr1	15495098	15495262	exon (NM_001278501, exon 3 of 3)	2940	NM_001278502	C1orf195
chr9	34500684	34500874	exon (NM_001281428, exon 11 of 20)	22258	NM_198573	ENHO
chr9	82337401	82337565	exon (NM_001282753, exon 16 of 18)	150795	NM_001282748	TLE4
chr2	136467570	136467760	exon (NM_001282799, exon 19 of 23)	-31524	NM_014607	UBXN4
chr8	103266591	103266755	exon (NM_001282873, exon 59 of 59)	-15327	NM_001172478	RRM2B
chr8	116631972	116632136	exon (NM_001282902, exon 2 of 6)	48185	NM_001282902	TRPS1
chr8	116617141	116617305	exon (NM_001282902, exon 3 of 6)	63016	NM_001282902	TRPS1
chr20	37150099	37150289	exon (NM_001282918, exon 10 of 30)	48745	NM_001282917	RALGAPB
chr15	67664712	67664902	exon (NM_001284349, exon 6 of 7)	-117271	NM_001271885	AAGAB
chr1	109740047	109740277	exon (NM_001284353, exon 9 of 15)	10991	NM_001284353	KIAA1324
chr8	10690338	10690502	exon (NM_001284356, exon 3 of 6)	6989	NM_017884	PINX1
chr12	7985262	7985452	exon (NM_001286235, exon 5 of 13)	40278	NM_001286233	SLC2A14
chr6	108026342	108026532	exon (NM_001286408, exon 7 of 7)	27163	NM_001286409	SCML4
chr12	14613716	14613880	exon (NM_001286515, exon 9 of 13)	75800	NM_181352	ATF7IP
chr4	129793230	129793394	exon (NM_001287440, exon 11 of 11)	60313	NM_001287443	JADE1
chr17	27085229	27085419	exon (NM_001288634, exon 3 of 3)	14301	NM_004295	TRAF4
chr17	15609621	15609811	exon (NM_001288643, exon 3 of 5)	6825	NM_020652	ZNF286A
chr4	20555378	20555568	exon (NM_001289135, exon 25 of 36)	25575	NR_029631	MIR218-1
chr14	96506546	96506736	exon (NM_001289139, exon 2 of 3)	980	NM_001282464	C14orf132
chr10	99222313	99222477	exon (NM_001289404, exon 19 of 30)	16507	NM_198045	ZDHHC16
chr20	47712807	47712997	exon (NM_001316, exon 25 of 25)	50119	NM_001316	CSE1L
chr4	24578019	24578183	exon (NM_001358, exon 2 of 14)	8083	NM_001358	DHX15
chr3	48697273	48697437	exon (NM_001407, exon 1 of 35)	2993	NM_001407	CELSR3
chr17	62175477	62175641	exon (NM_001433, exon 2 of 22)	31943	NM_001433	ERN1
chr4	74735589	74735779	exon (NM_001511, exon 3 of 4)	575	NR_046035	CXCL1
chr14	62207520	62207710	exon (NM_001530, exon 12 of 15)	8192	NR_045406	HIF1A-AS2
chr1	203677078	203677242	exon (NM_001684, exon 10 of 21)	-21549	NR_003019	SNORA77
chr8	20068729	20068919	exon (NM_001693, exon 6 of 14)	14120	NM_001693	ATP6V1B2
chr6	56483035	56483225	exon (NM_001723, exon 23 of 24)	24564	NM_015548	DST
chr22	19207372	19207562	exon (NM_001835, exon 18 of 32)	-41091	NR_046298	SLC25A1
chr3	41275085	41275275	exon (NM_001904, exon 9 of 15)	34238	NM_001098210	CTNNB1
chr11	61081333	61081497	exon (NM_001923, exon 15 of 27)	-18627	NM_152718	VWCE
chr11	61077690	61077880	exon (NM_001923, exon 19 of 27)	-14997	NM_152718	VWCE
chr5	76029064	76029254	exon (NM_001992, exon 2 of 2)	17291	NM_001992	F2R
chr3	119582267	119582457	exon (NM_002093, exon 10 of 12)	80805	NM_022002	NR1I2
chr12	26709199	26709363	exon (NM_002223, exon 36 of 57)	276850	NM_002223	ITPR2
chr1	65303633	65303797	exon (NM_002227, exon 22 of 25)	92937	NM_018211	RAVER2
chr4	55953692	55953856	exon (NM_002253, exon 27 of 30)	37988	NM_002253	KDR
chr12	12284797	12284961	exon (NM_002336, exon 18 of 23)	19993	NR_036262	MIR1244-2
chr12	12397424	12397588	exon (NM_002336, exon 2 of 23)	22305	NM_002336	LRP6
chr3	115738356	115738520	exon (NM_002338, exon 3 of 7)	-340433	NR_109998	LSAMP-AS1
chr3	47958205	47958369	exon (NM_002375, exon 7 of 19)	67242	NR_031595	MIR1226
chr11	62649401	62649565	exon (NM_002394, exon 5 of 12)	312	NR_037193	SLC3A2
chr1	172411583	172411747	exon (NM_002642, exon 2 of 2)	1565	NM_002642	PIGC
chr14	39650607	39650771	exon (NM_002687, exon 9 of 9)	6302	NM_002687	PNN
chr20	60713192	60713356	exon (NM_002792, exon 5 of 7)	5240	NM_002792	PSMA7
chr14	68934862	68935026	exon (NM_002877, exon 10 of 11)	325687	NM_001244698	ZFP36L1
chr13	34403979	34404169	exon (NM_002915, exon 5 of 9)	11868	NM_002915	RFC3
chr14	21360142	21360306	exon (NM_002935, exon 2 of 2)	662	NM_002935	RNASE3
chr8	17412449	17412639	exon (NM_003046, exon 7 of 12)	16258	NM_001164771	SLC7A2
chr8	120744225	120744415	exon (NM_003184, exon 26 of 26)	-93214	NM_001130863	ENPP2
chr15	39876427	39876591	exon (NM_003246, exon 6 of 22)	3229	NM_003246	THBS1
chr1	236341757	236341921	exon (NM_003272, exon 3 of 7)	36007	NM_003272	GPR137B
chr21	45518279	45518443	exon (NM_003274, exon 21 of 23)	-8847	NM_005049	PWP2
chr4	48096049	48096239	exon (NM_003328, exon 8 of 15)	40129	NM_003328	TXK
chr22	32352191	32352355	exon (NM_003405, exon 2 of 2)	-10937	NM_015372	C22orf24
chr6	26104295	26104459	exon (NM_003542, exon 1 of 1)	201	NM_003542	HIST1H4C
chr1	117631465	117631655	exon (NM_003594, exon 13 of 23)	-5705	NR_030640	MIR942
chr1	163138049	163138239	exon (NM_003617, exon 2 of 5)	34819	NM_003617	RGS5
chr17	58733939	58734129	exon (NM_003620, exon 5 of 6)	-21138	NM_017679	BCAS3
chr14	73750937	73751127	exon (NM_003744, exon 9 of 12)	46827	NM_173462	PAPLN
chr14	70926038	70926202	exon (NM_003813, exon 2 of 2)	7246	NM_003813	ADAM21
chr14	70989956	70990120	exon (NM_003814, exon 2 of 2)	11694	NM_003814	ADAM20
chr14	69584821	69585011	exon (NM_003861, exon 4 of 9)	34400	NM_001284207	DCAF5
chr10	33475065	33475255	exon (NM_003873, exon 14 of 17)	148673	NM_001024629	NRP1
chr5	38933346	38933536	exon (NM_003999, exon 18 of 18)	87340	NM_003999	OSMR
chr1	150724368	150724558	exon (NM_004079, exon 5 of 8)	13970	NM_001199739	CTSS
chr8	8643452	8643616	exon (NM_004225, exon 3 of 3)	83868	NM_194284	CLDN23
chr14	33014698	33014862	exon (NM_004274, exon 4 of 14)	216301	NM_004274	AKAP6
chr16	68857352	68857542	exon (NM_004360, exon 13 of 16)	-20062	NM_024562	TANGO6
chr13	92797077	92797241	exon (NM_004466, exon 7 of 8)	575049	NR_049776	GPC5-AS1
chr12	32945486	32945676	exon (NM_004572, exon 13 of 14)	-36694	NM_001040436	YARS2
chr17	34848579	34848743	exon (NM_004773, exon 3 of 5)	6190	NR_104009	ZNHIT3
chr17	37566770	37566960	exon (NM_004774, exon 17 of 17)	-8956	NM_032875	FBXL20
chr5	154252066	154252230	exon (NM_004779, exon 6 of 7)	13950	NM_004779	CNOT8
chr4	119145578	119145768	exon (NM_004784, exon 7 of 14)	-54244	NR_034011	SNHG8
chr14	79432494	79432684	exon (NM_004796, exon 9 of 17)	-313093	NM_138970	NRXN3
chr2	88874610	88874774	exon (NM_004836, exon 13 of 17)	36454	NR_110236	AC104134.2
chr2	88874095	88874285	exon (NM_004836, exon 13 of 17)	35952	NR_110236	AC104134.2
chr1	11272297	11272487	exon (NM_004958, exon 23 of 58)	23046	NM_021146	ANGPTL7
chr1	11318470	11318634	exon (NM_004958, exon 3 of 58)	4056	NM_004958	MTOR
chr11	82611240	82611430	exon (NM_005040, exon 1 of 9)	222	NM_005040	PRCP
chr17	60088100	60088264	exon (NM_005121, exon 9 of 30)	54461	NM_005121	MED13
chr2	151326583	151326773	exon (NM_005168, exon 6 of 6)	17531	NM_001254738	RND3
chr3	89390083	89390247	exon (NM_005233, exon 4 of 17)	233491	NM_005233	EPHA3
chr3	42683977	42684167	exon (NM_005385, exon 14 of 17)	-11104	NM_145166	ZBTB47
chr2	46372177	46372367	exon (NM_005400, exon 12 of 15)	-152269	NM_001430	EPAS1
chr2	113417043	113417207	exon (NM_005415, exon 8 of 11)	13691	NM_005415	SLC20A1
chr11	65664379	65664543	exon (NM_005438, exon 2 of 4)	3536	NM_005438	FOSL1
chr9	36246108	36246298	exon (NM_005476, exon 3 of 12)	12293	NM_001190384	GNE
chr6	46793057	46793247	exon (NM_005588, exon 8 of 14)	32058	NM_005588	MEP1A
chr14	74531820	74532010	exon (NM_005589, exon 10 of 12)	19281	NM_005589	ALDH6A1
chr3	133657201	133657391	exon (NM_005630, exon 12 of 14)	-8640	NM_025041	C3orf36
chr15	43724697	43724861	exon (NM_005657, exon 17 of 28)	49491	NR_046489	RNU6-28P
chr5	71489993	71490301	exon (NM_005909, exon 5 of 7)	24853	NR_039967	MIR4803
chr8	48882319	48882483	exon (NM_005914, exon 10 of 16)	9638	NM_182746	MCM4
chr14	64905786	64905950	exon (NM_005956, exon 17 of 28)	21571	NR_106755	MIR548AZ
chr1	27099306	27099496	exon (NM_006015, exon 14 of 20)	-15053	NM_017837	PIGV
chr1	145578622	145578786	exon (NM_006099, exon 3 of 14)	2716	NM_006099	PIAS3
chr12	113384485	113384675	exon (NM_006187, exon 4 of 16)	8331	NM_006187	OAS3
chr14	61924145	61924309	exon (NM_006255, exon 9 of 14)	-113031	NR_039985	FLJ22447
chr4	87730932	87731096	exon (NM_006264, exon 45 of 47)	39402	NM_197965	SLC10A6
chr8	55541785	55541949	exon (NM_006269, exon 4 of 4)	13240	NM_006269	RP1
chr20	43623764	43623954	exon (NM_006282, exon 6 of 11)	28739	NM_006282	STK4
chr20	43629743	43630058	exon (NM_006282, exon 9 of 11)	34780	NM_006282	STK4
chr8	97247650	97247840	exon (NM_006294, exon 1 of 4)	117	NR_045639	UQCRB
chr2	74690259	74690449	exon (NM_006302, exon 3 of 4)	2183	NM_001146158	MOGS
chr17	45699127	45699317	exon (NM_006310, exon 23 of 23)	-27982	NM_002265	KPNB1
chr11	62568743	62568933	exon (NM_006362, exon 8 of 21)	4126	NM_006362	NXF1
chr3	69151054	69151244	exon (NM_006407, exon 2 of 3)	17059	NM_006407	ARL6IP5
chr12	4737012	4737176	exon (NM_006422, exon 5 of 6)	21119	NM_006422	AKAP3
chr11	62549302	62549466	exon (NM_006473, exon 7 of 11)	-5490	NM_199337	TMEM179B
chr20	46281685	46281849	exon (NM_006534, exon 22 of 23)	133041	NM_018837	SULF2
chr20	61485391	61485555	exon (NM_006602, exon 5 of 6)	7642	NM_006602	TCFL5
chr1	11097746	11097936	exon (NM_006610, exon 7 of 11)	9455	NM_006610	MASP2
chr4	151749330	151749520	exon (NM_006726, exon 30 of 58)	186994	NM_001199282	LRBA
chr4	151223777	151223967	exon (NM_006726, exon 54 of 58)	224446	NM_001040261	DCLK2
chr6	143081457	143081621	exon (NM_006734, exon 9 of 10)	-122513	NR_027312	RP11-440G9.1
chr1	155880431	155880621	exon (NM_006912, exon 2 of 6)	180	NM_001256821	RIT1
chr20	40743849	40744013	exon (NM_007050, exon 22 of 31)	-496798	NM_032221	CHD6
chr20	41076833	41076997	exon (NM_007050, exon 9 of 31)	-237208	NR_110004	LOC101927159
chr3	124380628	124380818	exon (NM_007064, exon 12 of 27)	-68490	NR_033437	UMPS
chr1	152082779	152082969	exon (NM_007113, exon 3 of 3)	5056	NM_007113	TCHH
chr5	14363890	14364054	exon (NM_007118, exon 14 of 57)	-217919	NM_019018	FAM105A
chr5	14474107	14474297	exon (NM_007118, exon 40 of 57)	-107689	NM_019018	FAM105A
chr5	14482674	14482838	exon (NM_007118, exon 46 of 57)	-99135	NM_019018	FAM105A
chr14	21820814	21821004	exon (NM_007192, exon 26 of 26)	31516	NM_007192	SUPT16H
chr1	39893626	39893790	exon (NM_012090, exon 57 of 93)	18532	NM_015038	KIAA0754
chr11	33564585	33564775	exon (NM_012194, exon 1 of 20)	803	NM_012194	KIAA1549L
chr1	36383205	36383369	exon (NM_012199, exon 16 of 19)	-13396	NM_177422	AGO3
chr1	247921462	247921626	exon (NM_012353, exon 1 of 1)	164	NM_012353	OR1C1
chr18	21104322	21104486	exon (NM_013326, exon 12 of 20)	20970	NM_013326	C18orf8
chr18	21096254	21096444	exon (NM_013326, exon 7 of 20)	12915	NM_013326	C18orf8
chr1	151143836	151144000	exon (NM_013353, exon 7 of 10)	4629	NM_013353	TMOD4
chr2	27656562	27656726	exon (NM_013392, exon 3 of 18)	5171	NM_013392	NRBP1
chr9	95009617	95009807	exon (NM_013417, exon 26 of 34)	45117	NR_037424	MIR3651
chr2	96961173	96961363	exon (NM_014014, exon 14 of 45)	10039	NM_014014	SNRNP200
chr2	96964559	96964723	exon (NM_014014, exon 7 of 45)	6666	NM_014014	SNRNP200
chr3	47098769	47098933	exon (NM_014159, exon 15 of 21)	45819	NR_024046	NRADDP
chr4	160267978	160268168	exon (NM_014247, exon 19 of 24)	79075	NM_014247	RAPGEF2
chr4	160235733	160235923	exon (NM_014247, exon 3 of 24)	46830	NM_014247	RAPGEF2
chr14	50249019	50249209	exon (NM_014315, exon 11 of 13)	14327	NM_014315	KLHDC2
chr1	241767620	241767810	exon (NM_014322, exon 2 of 4)	31517	NM_001821	CHML
chr14	75516055	75516245	exon (NM_014381, exon 2 of 12)	2085	NM_001040108	MLH3
chr4	153809236	153809426	exon (NM_014447, exon 7 of 8)	-54804	NM_033393	FHDC1
chr8	59764165	59764355	exon (NM_014729, exon 4 of 9)	-191856	NM_003580	NSMAF
chr8	59720595	59720785	exon (NM_014729, exon 8 of 9)	-148286	NM_003580	NSMAF
chr1	113652841	113653031	exon (NM_014813, exon 13 of 18)	37105	NM_014813	LRIG2
chr21	33735483	33735647	exon (NM_014825, exon 11 of 39)	14066	NR_002996	SNORA80
chr8	126085362	126085526	exon (NM_014846, exon 9 of 29)	18617	NM_014846	KIAA0196
chr9	37440597	37440761	exon (NM_014872, exon 2 of 2)	17972	NM_012203	GRHPR
chr11	117278591	117278781	exon (NM_014956, exon 28 of 33)	80115	NM_014956	CEP164
chr10	105176398	105176588	exon (NM_014976, exon 13 of 36)	20081	NM_014976	PDCD11
chr4	85722912	85723076	exon (NM_014991, exon 17 of 68)	164550	NM_014991	WDFY3
chr4	85612702	85612866	exon (NM_014991, exon 60 of 68)	108727	NM_001263	CDS1
chr7	129770457	129770647	exon (NM_014997, exon 10 of 10)	60203	NM_014997	KLHDC10
chr1	16245904	16246068	exon (NM_015001, exon 8 of 15)	56641	NM_001242884	ZBTB17
chr16	71715705	71715895	exon (NM_015020, exon 6 of 19)	16804	NR_033337	SNORA70D
chr8	21844585	21844775	exon (NM_015024, exon 14 of 28)	-36941	NM_001286680	NPM2
chr13	33344731	33344921	exon (NM_015032, exon 33 of 35)	140964	NR_047020	LINC00423
chr1	39876661	39876851	exon (NM_015038, exon 1 of 1)	1580	NM_015038	KIAA0754
chr11	9715697	9715887	exon (NM_015055, exon 2 of 12)	30164	NM_015055	SWAP70
chr14	45433095	45433259	exon (NM_015091, exon 1 of 19)	1761	NM_015091	FAM179B
chr9	79270298	79270488	exon (NM_015225, exon 10 of 19)	-108961	NR_015342	PCA3
chr9	79319782	79319972	exon (NM_015225, exon 8 of 19)	-59477	NR_015342	PCA3
chr11	47869371	47869561	exon (NM_015231, exon 2 of 36)	591	NM_015231	NUP160
chr22	18369883	18370047	exon (NM_015241, exon 15 of 32)	19687	NM_001122731	MICAL3
chr4	123145690	123145880	exon (NM_015312, exon 21 of 84)	54027	NM_015312	KIAA1109
chr4	123183942	123184132	exon (NM_015312, exon 41 of 84)	92279	NM_015312	KIAA1109
chr15	68582233	68582397	exon (NM_015322, exon 2 of 2)	12174	NM_015322	FEM1B
chr5	5464913	5465103	exon (NM_015325, exon 13 of 19)	42222	NM_015325	KIAA0947
chr1	156246945	156247109	exon (NM_015327, exon 4 of 22)	5593	NM_015327	SMG5
chr12	116413351	116413541	exon (NM_015335, exon 24 of 31)	173013	NR_030351	MIR620
chr2	97008877	97009067	exon (NM_015341, exon 5 of 18)	7493	NM_001281710	NCAPH
chr14	68248034	68248224	exon (NM_015346, exon 22 of 42)	35177	NM_015346	ZFYVE26
chr1	12335983	12336173	exon (NM_015378, exon 19 of 70)	45965	NM_015378	VPS13D
chr1	12423112	12423302	exon (NM_015378, exon 52 of 70)	133094	NM_015378	VPS13D
chr8	11167083	11167273	exon (NM_015458, exon 6 of 10)	-21317	NM_054028	SLC35G5
chr8	11172384	11172574	exon (NM_015458, exon 7 of 10)	-16016	NM_054028	SLC35G5
chr3	33194965	33195155	exon (NM_015551, exon 5 of 5)	39610	NM_006371	CRTAP
chr6	57012278	57012468	exon (NM_015555, exon 10 of 14)	-24731	NM_004282	BAG2
chr6	57006803	57006967	exon (NM_015555, exon 9 of 14)	-30219	NM_004282	BAG2
chr20	20079276	20079466	exon (NM_015585, exon 8 of 27)	42081	NM_001167816	C20orf26
chr20	25656818	25656982	exon (NM_015655, exon 5 of 5)	20569	NM_015655	ZNF337
chr9	137778941	137779105	exon (NM_015837, exon 7 of 7)	6365	NM_015837	FCN2
chr4	39064331	39064495	exon (NM_015990, exon 1 of 11)	561	NM_199039	KLHL5
chr14	68145023	68145213	exon (NM_016026, exon 7 of 7)	-3516	NM_006370	VTI1B
chr14	60622724	60622914	exon (NM_016029, exon 2 of 7)	9392	NM_016029	DHRS7
chr10	99196920	99197110	exon (NM_016046, exon 7 of 8)	8753	NM_016046	EXOSC1
chr12	6762416	6762606	exon (NM_016162, exon 3 of 8)	-5931	NM_032489	ACRBP
chr5	33954407	33954571	exon (NM_016180, exon 4 of 7)	17998	NM_016568	RXFP3
chr3	87027730	87027894	exon (NM_016206, exon 2 of 4)	12445	NM_016206	VGLL3
chr2	213886661	213886851	exon (NM_016260, exon 6 of 8)	-95696	NR_039936	MIR4776-2
chr3	121345616	121345780	exon (NM_016298, exon 4 of 4)	33528	NM_016298	FBXO40
chr3	52962124	52962314	exon (NM_016329, exon 9 of 21)	-30622	NM_001198974	TMEM110-MUSTN1
chr12	12976866	12977030	exon (NM_016355, exon 8 of 12)	10668	NM_016355	DDX47
chr6	13307781	13307971	exon (NM_016495, exon 6 of 8)	-12058	NM_001242698	RP1-257A7.4
chr9	88648123	88648287	exon (NM_016548, exon 9 of 10)	66305	NM_016548	GOLM1
chr12	351751	351941	exon (NM_016615, exon 4 of 15)	20193	NM_001190997	SLC6A13
chr14	61180303	61180467	exon (NM_017420, exon 3 of 3)	10467	NM_017420	SIX4
chr1	65895516	65895720	exon (NM_017526, exon 3 of 4)	9219	NM_001198681	LEPROT
chr1	166819057	166819247	exon (NM_017542, exon 5 of 6)	10428	NM_017542	POGK
chr15	41388377	41388567	exon (NM_017553, exon 2 of 36)	19972	NM_017553	INO80
chr3	43344749	43344939	exon (NM_017719, exon 3 of 7)	16840	NM_017719	SNRK
chr3	49069541	49069705	exon (NM_017730, exon 10 of 11)	-2748	NM_000884	IMPDH2
chr18	60242393	60242557	exon (NM_017742, exon 13 of 14)	51817	NM_017742	ZCCHC2
chr2	85578745	85578909	exon (NM_017750, exon 2 of 11)	2994	NM_017750	RETSAT
chr2	206892832	206893022	exon (NM_017759, exon 6 of 11)	57979	NM_017759	INO80D
chr6	37284435	37284599	exon (NM_017772, exon 11 of 13)	-37231	NM_183078	RNF8
chr12	49072843	49073007	exon (NM_017822, exon 4 of 10)	3110	NM_017822	KANSL2
chr9	19346777	19346941	exon (NM_017925, exon 22 of 32)	33376	NM_001010	RPS6
chr8	125463113	125463277	exon (NM_017956, exon 1 of 1)	147	NM_017956	TRMT12
chr11	65977814	65977978	exon (NM_018026, exon 3 of 24)	-46869	NM_001134775	KLC2
chr5	150079924	150080088	exon (NM_018047, exon 2 of 11)	663	NM_018047	RBM22
chr1	109235350	109235540	exon (NM_018061, exon 1 of 6)	510	NR_037185	PRPF38B
chr3	43621779	43621969	exon (NM_018075, exon 5 of 13)	41686	NM_001204831	ANO10
chr17	40011085	40011249	exon (NM_018143, exon 2 of 2)	10462	NM_018143	KLHL11
chr12	32135825	32135989	exon (NM_018169, exon 4 of 6)	10895	NR_046944	RNU6-78P
chr11	66358724	66358888	exon (NM_018219, exon 1 of 1)	1748	NM_018219	CCDC87
chr4	148539064	148539228	exon (NM_018241, exon 1 of 10)	607	NM_018241	TMEM184C
chr4	37839128	37839318	exon (NM_018290, exon 4 of 14)	10941	NM_018290	PGM2
chr1	116563353	116563543	exon (NM_018420, exon 4 of 12)	44329	NM_018420	SLC22A15
chr10	99424591	99424781	exon (NM_018425, exon 6 of 9)	22329	NM_021732	AVPI1
chr12	988830	989020	exon (NM_018979, exon 11 of 28)	69938	NM_134424	RAD52
chr2	75186405	75186595	exon (NM_019896, exon 2 of 4)	725	NM_019896	POLE4
chr15	34376489	34376679	exon (NM_020154, exon 5 of 5)	17469	NM_020154	EMC7
chr3	129023379	129023543	exon (NM_020187, exon 7 of 7)	-11653	NR_026991	H1FX-AS1
chr4	81121241	81121405	exon (NM_020226, exon 8 of 10)	2666	NM_001099403	PRDM8
chr4	71554571	71554761	exon (NM_020368, exon 1 of 1)	470	NM_020368	UTP3
chr5	7706789	7707071	exon (NM_020546, exon 8 of 25)	144673	NM_001089584	C5orf49
chr2	8916903	8917093	exon (NM_020738, exon 21 of 30)	60757	NM_020738	KIDINS220
chr15	42980091	42980255	exon (NM_020759, exon 23 of 33)	49244	NM_138477	CDAN1
chr2	197143230	197143420	exon (NM_020760, exon 15 of 29)	18577	NR_110226	AC020571.3
chr1	19493482	19493646	exon (NM_020765, exon 29 of 106)	43182	NM_020765	UBR4
chr4	15480798	15480988	exon (NM_020785, exon 5 of 7)	9404	NM_001080522	CC2D2A
chr8	12870252	12870442	exon (NM_020844, exon 4 of 5)	574	NM_001099677	KIAA1456
chr11	113677198	113677388	exon (NM_020886, exon 19 of 25)	26775	NM_001101389	CLDN25
chr14	51210098	51210288	exon (NM_020921, exon 24 of 31)	-75122	NM_021818	SAV1
chr14	51238965	51239129	exon (NM_020921, exon 9 of 31)	58792	NM_182944	NIN
chr5	60827295	60827485	exon (NM_020928, exon 9 of 14)	-106246	NM_173667	C5orf64
chr17	39537883	39538047	exon (NM_021013, exon 2 of 7)	671	NM_021013	KRT34
chr8	121560953	121561143	exon (NM_021021, exon 5 of 7)	-103401	NM_014078	MRPL13
chr20	47886860	47887024	exon (NM_021035, exon 3 of 14)	-7773	NR_003606	ZFAS1
chr20	47887134	47887324	exon (NM_021035, exon 3 of 14)	-7486	NR_003606	ZFAS1
chr8	121326136	121326326	exon (NM_021110, exon 38 of 48)	-131407	NM_022045	MTBP
chr9	36116913	36117077	exon (NM_021111, exon 17 of 21)	-19538	NM_001287011	GLIPR2
chr1	160718138	160718328	exon (NM_021181, exon 2 of 7)	9386	NM_001282590	SLAMF7
chr9	109687434	109687624	exon (NM_021224, exon 3 of 13)	62151	NM_021224	ZNF462
chr20	37597774	37597938	exon (NM_021931, exon 2 of 22)	6875	NM_021931	DHX35
chr12	21728754	21728944	exon (NM_021957, exon 3 of 16)	28932	NM_021957	GYS2
chr15	42717048	42717238	exon (NM_022473, exon 13 of 19)	20166	NM_173089	CAPN3
chr20	35293398	35293562	exon (NM_022477, exon 11 of 15)	-18861	NM_032214	SLA2
chr13	32747498	32747688	exon (NM_023037, exon 19 of 61)	138498	NM_001136571	ZAR1L
chr5	37169243	37169407	exon (NM_023073, exon 34 of 52)	80205	NM_023073	C5orf42
chr3	157004332	157004496	exon (NM_024621, exon 12 of 14)	-125932	NM_020307	CCNL1
chr11	66595691	66595855	exon (NM_024650, exon 14 of 17)	-15110	NM_005133	RCE1
chr11	66568456	66568646	exon (NM_024650, exon 8 of 17)	-42332	NM_005133	RCE1
chr8	77690400	77690564	exon (NM_024721, exon 4 of 11)	-94972	NR_024360	ZFHX4-AS1
chr7	107399191	107399381	exon (NM_024814, exon 6 of 6)	15144	NM_001284291	CBLL1
chr19	58232401	58232565	exon (NM_024833, exon 4 of 4)	6512	NM_024833	ZNF671
chr4	122062949	122063139	exon (NM_024873, exon 9 of 11)	22451	NM_024873	TNIP3
chr7	47859031	47859221	exon (NM_025031, exon 3 of 3)	24237	NM_025031	C7orf69
chr2	106721160	106721350	exon (NM_025076, exon 11 of 15)	34082	NM_001253876	UXS1
chr4	49034568	49034758	exon (NM_025087, exon 12 of 16)	46004	NM_001286791	CWH43
chr15	44865769	44865959	exon (NM_025137, exon 32 of 40)	36598	NM_001284335	EIF3J
chr16	81641144	81641308	exon (NM_030629, exon 2 of 21)	-3727	NR_106759	MIR6504
chr1	23689287	23689451	exon (NM_030634, exon 3 of 3)	5510	NM_030634	ZNF436
chr12	12673931	12674121	exon (NM_030640, exon 2 of 7)	41422	NM_030640	DUSP16
chr20	36407497	36407687	exon (NM_030877, exon 10 of 16)	85235	NM_030877	CTNNBL1
chr1	151611417	151611581	exon (NM_030918, exon 2 of 12)	26837	NM_030918	SNX27
chr5	33577041	33577231	exon (NM_030955, exon 19 of 24)	136254	NR_047678	TARS
chr19	38382357	38382521	exon (NM_031951, exon 5 of 6)	14878	NM_031951	WDR87
chr11	94801116	94801306	exon (NM_032102, exon 1 of 1)	1170	NM_032102	SRSF8
chr12	30906467	30906657	exon (NM_032156, exon 1 of 18)	886	NR_038177	CAPRIN2
chr20	40111899	40112063	exon (NM_032221, exon 16 of 37)	-116483	NM_052846	EMILIN3
chr20	40050599	40050763	exon (NM_032221, exon 31 of 37)	-55183	NM_052846	EMILIN3
chr20	40040695	40040885	exon (NM_032221, exon 36 of 37)	-45292	NM_052846	EMILIN3
chr1	22029985	22030149	exon (NM_032236, exon 21 of 27)	-34211	NM_002885	RAP1GAP
chr1	90178483	90178647	exon (NM_032270, exon 3 of 3)	79921	NM_032270	LRRC8C
chr1	145457869	145458033	exon (NM_032305, exon 4 of 8)	12436	NM_032305	POLR3GL
chr11	95724662	95724852	exon (NM_032427, exon 3 of 5)	-67386	NM_201281	MTMR2
chr2	74733785	74733975	exon (NM_032673, exon 3 of 9)	941	NM_032673	PCGF1
chr3	71090423	71090613	exon (NM_032682, exon 11 of 21)	23556	NM_001244813	FOXP1
chr3	71008443	71008607	exon (NM_032682, exon 21 of 21)	105549	NM_001244813	FOXP1
chr1	204378619	204378783	exon (NM_032833, exon 1 of 2)	2243	NM_032833	PPP1R15B
chr14	81736890	81737054	exon (NM_033104, exon 6 of 6)	-49397	NM_201595	GTF2A1
chr13	33017341	33017531	exon (NM_033111, exon 7 of 10)	-15121	NM_001286459	N4BP2L1
chr9	127298253	127298443	exon (NM_033334, exon 7 of 10)	-28649	NM_004959	NR5A1
chr6	27278668	27278832	exon (NM_033482, exon 1 of 1)	1261	NM_033482	POM121L2
chr6	38160241	38160431	exon (NM_052893, exon 11 of 12)	373029	NM_021943	ZFAND3
chr6	38256011	38256175	exon (NM_052893, exon 9 of 12)	307750	NM_001172418	BTBD9
chr1	15627665	15627829	exon (NM_052929, exon 6 of 31)	53979	NM_052929	FHAD1
chr18	56246483	56246673	exon (NM_052947, exon 4 of 13)	49611	NM_052947	ALPK2
chr11	124489326	124489490	exon (NM_052959, exon 4 of 4)	-3334	NR_016021	TBRG1
chr11	58384187	58384377	exon (NM_053023, exon 10 of 11)	-5864	NM_000614	CNTF
chr21	47706761	47706951	exon (NM_058181, exon 2 of 5)	589	NM_001006114	YBEY
chr20	23548877	23549067	exon (NM_080610, exon 1 of 3)	414	NM_080610	CST9L
chr20	45169867	45170031	exon (NM_080721, exon 3 of 3)	9264	NM_080721	OCSTAMP
chr20	34575268	34575432	exon (NM_080834, exon 7 of 12)	18821	NM_001207076	CNBD2
chr20	43752770	43752934	exon (NM_080869, exon 2 of 3)	254	NM_080869	WFDC12
chr2	125671605	125671795	exon (NM_130773, exon 24 of 24)	888836	NM_130773	CNTNAP5
chr4	119810101	119810291	exon (NM_133477, exon 1 of 5)	200	NM_133477	SYNPO2
chr4	119951417	119951581	exon (NM_133477, exon 4 of 5)	-105440	NM_016599	MYOZ2
chr7	47886458	47886648	exon (NM_138295, exon 32 of 57)	51664	NM_025031	C7orf69
chr1	28173474	28173638	exon (NM_138558, exon 6 of 7)	12644	NR_002997	SCARNA1
chr3	12447327	12447615	exon (NM_138712, exon 6 of 8)	54470	NM_015869	PPARG
chr12	12240059	12240249	exon (NM_138723, exon 3 of 6)	15752	NM_030766	BCL2L14
chr11	3744367	3744603	exon (NM_139132, exon 16 of 32)	-51871	NM_020402	CHRNA10
chr12	32793175	32793365	exon (NM_139241, exon 17 of 17)	-38864	NM_012063	DNM1L
chr12	49462766	49462930	exon (NM_144593, exon 2 of 8)	927	NM_144593	RHEBL1
chr1	156309480	156309644	exon (NM_144627, exon 2 of 4)	-1356	NR_036565	CCT3
chr12	9010513	9010703	exon (NM_144670, exon 26 of 36)	13008	NM_001282424	A2ML1
chr17	18219722	18219886	exon (NM_144775, exon 1 of 2)	1210	NM_144775	SMCR8
chr2	208488998	208489188	exon (NM_145280, exon 2 of 4)	603	NM_145280	METTL21A
chr2	24929756	24929920	exon (NM_147233, exon 11 of 21)	-86337	NM_001199803	CENPO
chr4	118005557	118005747	exon (NM_152402, exon 1 of 1)	1084	NM_152402	TRAM1L1
chr4	118006271	118006461	exon (NM_152402, exon 1 of 1)	370	NM_152402	TRAM1L1
chr8	43047369	43047559	exon (NM_152419, exon 13 of 18)	51872	NM_152419	HGSNAT
chr9	96859980	96860170	exon (NM_152422, exon 6 of 9)	13364	NM_001253829	PTPDC1
chr19	36674234	36674424	exon (NM_152477, exon 5 of 5)	-30558	NM_001864	COX7A1
chr4	89183740	89183904	exon (NM_152542, exon 7 of 7)	22161	NM_152542	PPM1K
chr7	48033907	48034071	exon (NM_152782, exon 9 of 11)	-14767	NM_004507	HUS1
chr1	26448455	26448645	exon (NM_152835, exon 3 of 3)	10282	NM_152835	PDIK1L
chr3	119962839	119963029	exon (NM_153002, exon 1 of 9)	208	NM_001168271	GPR156
chr8	8887331	8887521	exon (NM_153332, exon 7 of 7)	-18529	NR_039804	MIR4660
chr9	113205757	113205947	exon (NM_153366, exon 27 of 48)	-105688	NM_001286947	TXNDC8
chr6	46977253	46977443	exon (NM_153840, exon 11 of 15)	32734	NM_153840	GPR110
chr3	105586177	105586367	exon (NM_170662, exon 2 of 19)	1615	NM_170662	CBLB
chr15	37385811	37386001	exon (NM_170677, exon 6 of 13)	4656	NM_172315	MEIS2
chr1	210948773	210948963	exon (NM_172362, exon 10 of 11)	358589	NM_002238	KCNH1
chr12	1993384	1993548	exon (NM_172364, exon 12 of 38)	34404	NM_172364	CACNA2D4
chr14	65041219	65041383	exon (NM_172365, exon 8 of 12)	24681	NM_172365	PPP1R36
chr15	43069253	43069443	exon (NM_173500, exon 12 of 15)	-39931	NM_138477	CDAN1
chr7	138968445	138968609	exon (NM_173569, exon 15 of 18)	52296	NM_173569	UBN2
chr3	88205381	88205545	exon (NM_173824, exon 3 of 3)	-6447	NM_001195308	CGGBP1
chr12	7528333	7528523	exon (NM_174941, exon 10 of 20)	68321	NM_174941	CD163L1
chr12	7521958	7522148	exon (NM_174941, exon 15 of 20)	65125	NM_001080454	ACSM4
chr12	7585977	7586198	exon (NM_174941, exon 3 of 20)	10662	NM_174941	CD163L1
chr12	7585118	7585282	exon (NM_174941, exon 4 of 20)	11549	NM_174941	CD163L1
chr12	7548735	7548925	exon (NM_174941, exon 8 of 20)	47919	NM_174941	CD163L1
chr1	32650100	32650290	exon (NM_175852, exon 4 of 11)	4850	NM_175852	TXLNA
chr12	11149532	11149696	exon (NM_176889, exon 1 of 1)	860	NM_176889	TAS2R20
chr12	11149925	11150089	exon (NM_176889, exon 1 of 1)	467	NM_176889	TAS2R20
chr12	1192390	1192580	exon (NM_178040, exon 3 of 19)	92081	NR_027948	ERC1
chr2	54872296	54872486	exon (NM_178313, exon 20 of 31)	-79758	NM_001039753	EML6
chr3	151163132	151163296	exon (NM_178822, exon 4 of 6)	-4636	NM_001178145	IGSF10
chr2	49189873	49190037	exon (NM_181446, exon 9 of 9)	191711	NM_000145	FSHR
chr7	104748103	104748293	exon (NM_182931, exon 22 of 27)	93561	NM_018682	KMT2E
chr4	152203292	152203456	exon (NM_183375, exon 3 of 5)	5049	NM_183375	PRSS48
chr7	137567105	137567295	exon (NM_194071, exon 11 of 12)	-35591	NM_004717	DGKI
chr7	137565152	137565316	exon (NM_194071, exon 12 of 12)	-33625	NM_004717	DGKI
chr9	34263069	34263233	exon (NM_194313, exon 9 of 13)	66047	NM_194313	KIF24
chr9	36369670	36369860	exon (NM_194332, exon 3 of 11)	30531	NM_194329	RNF38
chr19	9406174	9406427	exon (NM_198535, exon 5 of 5)	9495	NM_198535	ZNF699
chr20	43129691	43129881	exon (NM_198941, exon 9 of 11)	20940	NM_198941	SERINC3
chr2	3673562	3673726	exon (NM_199235, exon 4 of 8)	20002	NM_001255986	COLEC11
chr3	27353569	27353759	exon (NM_199347, exon 9 of 25)	57248	NM_199347	NEK10
chr12	12977446	12977610	exon (NM_201224, exon 8 of 11)	11248	NM_016355	DDX47
chr14	39868768	39868996	exon (NM_203301, exon 4 of 4)	32822	NM_203301	FBXO33
chr12	7635232	7635396	exon (NM_203416, exon 14 of 17)	21100	NM_004244	CD163
chr12	7640390	7640580	exon (NM_203416, exon 7 of 17)	15929	NM_004244	CD163
chr1	145273267	145273457	exon (NM_203458, exon 3 of 5)	-16408	NR_104217	NBPF25P
chr1	145281483	145281673	exon (NM_203458, exon 4 of 5)	-8192	NR_104217	NBPF25P
chr9	73168013	73168203	exon (NM_206944, exon 21 of 24)	-138535	NM_001206	KLF9
chr10	96971686	96971876	exon (NM_207321, exon 6 of 11)	17824	NM_207321	C10orf129
chr7	22459354	22459518	exon (NM_207342, exon 5 of 5)	-62903	NM_012294	RAPGEF5
chr13	39265070	39265234	exon (NM_207361, exon 1 of 24)	3979	NM_207361	FREM2
chr3	42956310	42956474	exon (NM_207404, exon 5 of 5)	8734	NM_001134656	ZNF662
chr8	119452003	119452243	exon (NM_207506, exon 3 of 4)	-181117	NR_038210	SAMD12-AS1
chr8	124169442	124169632	Intergenic	-21750	NM_207006	FAM83A
chr11	62609044	62609208	Intergenic	-1498	NM_018093	WDR74
chr4	49650626	49650790	Intergenic	662049	NM_001286791	CWH43
chr8	129800002	129800230	Intergenic	453370	NR_033916	LINC00977
chr21	10807073	10807237	Intergenic	183765	NM_199259	TPTE
chr1	204476136	204476326	Intergenic	-9276	NM_002393	MDM4
chr8	127446061	127446265	Intergenic	124548	NM_174911	FAM84B
chr1	115711413	115711603	Intergenic	-79387	NM_005725	TSPAN2
chr12	31902169	31902430	Intergenic	-20191	NM_001278411	AMN1
chr14	44786182	44786374	Intergenic	190221	NM_032135	FSCB
chr11	59318008	59318246	Intergenic	35741	NM_001004711	OR4D9
chr2	173117983	173118173	Intergenic	-150600	NM_004405	DLX2
chr11	59327806	59328025	Intergenic	34716	NR_036120	MIR3162
chr21	26742684	26742848	Intergenic	61247	NR_024027	LINC00158
chr17	19411387	19411577	Intergenic	-25685	NM_018242	SLC47A1
chr5	180645254	180645458	Intergenic	4277	NR_039781	MIR4638
chr11	59319193	59319357	Intergenic	36889	NM_001004711	OR4D9
chr2	91802858	91803022	Intergenic	45035	NR_027238	LOC654342
chr18	20047945	20048109	Intergenic	-50149	NM_172241	CTAGE1
chr13	95201892	95202082	Intergenic	46524	NM_014305	TGDS
chr20	55363422	55363665	Intergenic	159185	NM_003222	TFAP2C
chr6	28849056	28849246	Intergenic	-15156	NR_104117	HCG14
chr9	107833461	107833625	Intergenic	-143016	NM_005502	ABCA1
chr4	49093861	49094025	Intergenic	105284	NM_001286791	CWH43
chr17	21253348	21253512	Intergenic	-26269	NM_021012	KCNJ12
chr12	96821149	96821428	Intergenic	-26922	NM_002595	CDK17
chr6	144537585	144537806	Intergenic	66041	NM_003764	STX11
chr6	28908747	28908946	Intergenic	-2715	NR_103538	C6orf100
chr12	5276228	5276433	Intergenic	123245	NM_002234	KCNA5
chr1	96828240	96828404	Intergenic	-358853	NM_021190	PTBP2
chr2	107642556	107642720	Intergenic	-139075	NM_001142352	ST6GAL2
chr9	68424759	68424923	Intergenic	29534	NR_033907	LOC642236
chr4	153905352	153905516	Intergenic	41299	NM_033393	FHDC1
chr8	117587188	117587352	Intergenic	180792	NM_003756	EIF3H
chr21	18167381	18167579	Intergenic	204923	NR_029694	MIR125B2
chr5	172882458	172882622	Intergenic	108082	NR_107023	MIR8056
chr14	48820269	48820459	Intergenic	-556147	NR_039996	LINC00648
chr2	47998388	47998578	Intergenic	-11738	NM_000179	MSH6
chr1	161582417	161582607	Intergenic	6663	NR_024151	HSPA7
chr4	49140008	49140172	Intergenic	151431	NM_001286791	CWH43
chr3	160881258	160881422	Intergenic	-57759	NM_015938	NMD3
chr2	225956120	225956284	Intergenic	-48872	NM_014689	DOCK10
chr9	93755159	93755323	Intergenic	82173	NR_033912	LOC100129316
chr17	72510885	72511049	Intergenic	16646	NM_174892	CD300LB
chr1	218670016	218670267	Intergenic	-151121	NR_046268	RP11-224O19.2
chr12	13678629	13678793	Intergenic	-149032	NR_036555	C12orf36
chr4	15696944	15697134	Intergenic	-7534	NM_004334	BST1
chr3	72388176	72388340	Intergenic	107516	NM_012234	RYBP
chr20	52509868	52510032	Intergenic	-17702	NR_002189	SUMO1P1
chr5	10555405	10555569	Intergenic	-8948	NM_001164440	ANKRD33B
chr5	76238489	76238653	Intergenic	-10109	NM_001882	CRHBP
chr21	10836319	10836483	Intergenic	154519	NM_199259	TPTE
chr13	80614793	80615000	Intergenic	29684	NR_104138	LINC01080
chr20	42472363	42472527	Intergenic	-71047	NM_001098797	TOX2
chr7	5565004	5565168	Intergenic	5146	NM_001101	ACTB
chr2	64019762	64019926	Intergenic	-48254	NM_001001521	UGP2
chr2	91779195	91779385	Intergenic	68685	NR_027238	LOC654342
chr2	122618105	122618311	Intergenic	105087	NM_004622	TSN
chr4	157397509	157397673	Intergenic	494955	NM_016205	PDGFC
chr8	59672055	59672219	Intergenic	-99733	NM_003580	NSMAF
chr1	222161351	222161549	Intergenic	-245934	NM_007207	DUSP10
chr4	37695125	37695289	Intergenic	-7208	NM_001085400	RELL1
chr19	8745015	8745179	Intergenic	64083	NM_178525	ACTL9
chr8	132869108	132869332	Intergenic	-47136	NM_015137	EFR3A
chr20	60663655	60663819	Intergenic	-22871	NM_003185	TAF4
chr8	118682028	118682239	Intergenic	149181	NM_080651	MED30
chr7	41229399	41229701	Intergenic	-503964	NR_027118	INHBA-AS1
chr17	45940446	45940666	Intergenic	-7316	NM_199262	SP6
chr9	95853828	95853992	Intergenic	-4540	NM_032310	C9orf89
chr20	55607063	55607227	Intergenic	234562	NM_001719	BMP7
chr19	24140514	24140678	Intergenic	42912	NM_001244038	ZNF726
chr5	42950844	42951034	Intergenic	42496	NR_104643	FLJ32255
chr5	126590665	126590945	Intergenic	-35651	NM_032446	MEGF10
chr4	84776314	84776478	Intergenic	318926	NM_032717	AGPAT9
chr5	13664656	13664846	Intergenic	279838	NM_001369	DNAH5
chr11	12087829	12088045	Intergenic	-44186	NM_001282668	MICAL2
chrX	18693009	18693173	Intergenic	-2868	NM_000330	RS1
chr12	66050749	66050913	Intergenic	-167409	NM_003483	HMGA2
chr1	16840497	16840687	Intergenic	-21396	NR_023386	CROCCP3
chr8	126556308	126556472	Intergenic	111939	NM_001282985	TRIB1
chr14	62029639	62029803	Intergenic	-7537	NR_039985	FLJ22447
chr4	152820404	152820568	Intergenic	-138311	NM_004564	PET112
chr14	21081958	21082122	Intergenic	-23058	NM_001024822	RNASE12
chr18	20248072	20248236	Intergenic	-250276	NM_172241	CTAGE1
chr19	23732957	23733121	Intergenic	136978	NM_138330	ZNF675
chr20	25218543	25218707	Intergenic	-10081	NM_002862	PYGB
chr5	17398604	17398768	Intergenic	-11267	NR_033975	LOC401177
chr6	45576882	45577072	Intergenic	186663	NM_001278478	RUNX2
chr5	37771882	37772046	Intergenic	62960	NM_001278098	GDNF
chr11	102722160	102722350	Intergenic	-7913	NM_002422	MMP3
chr14	61570451	61570741	Intergenic	122631	NR_033344	SLC38A6
chr8	129678439	129678603	Intergenic	516159	NR_031613	MIR1208
chr2	210233731	210233937	Intergenic	-54937	NM_001039538	MAP2
chr12	26427606	26427883	Intergenic	79238	NM_005086	SSPN
chr8	102110805	102110969	Intergenic	46605	NR_033962	FLJ42969
chr20	36796196	36796360	Intergenic	-2578	NM_004613	TGM2
chr8	67025503	67025771	Intergenic	-13641	NM_033058	TRIM55
chr3	42077966	42078130	Intergenic	-54698	NM_001265608	TRAK1
chr8	116300184	116300348	Intergenic	379973	NM_001282902	TRPS1
chr17	64271841	64272005	Intergenic	-27003	NM_002737	PRKCA
chr8	117583683	117583847	Intergenic	184297	NM_003756	EIF3H
chr3	31118621	31118785	Intergenic	-182550	NM_207359	GADL1
chr5	13568120	13568378	Intergenic	376340	NM_001369	DNAH5
chr6	26553675	26553876	Intergenic	15203	NM_006353	HMGN4
chr12	1714406	1714570	Intergenic	-11157	NM_152441	FBXL14
chr8	53676969	53677133	Intergenic	-50025	NM_014781	RB1CC1
chr11	129509305	129509469	Intergenic	-176354	NM_138788	TMEM45B
chr4	26224829	26225020	Intergenic	-96408	NM_203283	RBPJ
chr8	117515392	117515556	Intergenic	-178177	NR_046215	LINC00536
chr17	57920482	57920646	Intergenic	1937	NR_029493	MIR21
chr10	47058635	47058799	Intergenic	-24817	NM_001278794	NPY4R
chr12	13679054	13679337	Intergenic	-149516	NR_036555	C12orf36
chr9	88984045	88984209	Intergenic	-14725	NM_001185074	ZCCHC6
chr12	1608135	1608299	Intergenic	-1440	NR_028415	LINC00942
chr6	78166312	78166476	Intergenic	6726	NM_000863	HTR1B
chr15	95790405	95790569	Intergenic	79842	NR_034095	LINC01197
chr4	153491184	153491348	Intergenic	33686	NR_039658	MIR4453
chr16	24680906	24681070	Intergenic	-60061	NM_014494	TNRC6A
chr10	47059146	47059310	Intergenic	-24306	NM_001278794	NPY4R
chr2	43037684	43037848	Intergenic	-18015	NM_012205	HAAO
chr20	47039143	47039307	Intergenic	50571	NR_026958	LINC00494
chr8	90624093	90624283	Intergenic	-145787	NM_003821	RIPK2
chr6	28625945	28626135	Intergenic	-70928	NM_052923	SCAND3
chr4	153611200	153611364	Intergenic	-9965	NM_152680	TMEM154
chr8	123147014	123147178	Intergenic	-493466	NM_005328	HAS2
chr8	117852096	117852260	Intergenic	-34485	NR_033886	RAD21-AS1
chr11	64153874	64154038	Intergenic	17882	NR_031602	MIR1237
chr5	180615847	180616037	Intergenic	2966	NR_108031	LOC102577426
chr17	54993120	54993409	Intergenic	-1855	NM_005082	TRIM25
chr2	86179604	86179768	Intergenic	-63529	NM_003896	ST3GAL5
chr8	118633423	118633587	Intergenic	100553	NM_080651	MED30
chr2	102875098	102875262	Intergenic	-52782	NM_001282408	IL1RL1
chr1	236260566	236260757	Intergenic	-32180	NM_002508	NID1
chr4	154045875	154046039	Intergenic	-28313	NM_001130067	TRIM2
chr11	59333702	59333923	Intergenic	28819	NR_036120	MIR3162
chr4	153120915	153121079	Intergenic	-137810	NR_104273	DEAR
chr9	80322704	80322868	Intergenic	-59554	NM_004297	GNA14
chr1	167684701	167684899	Intergenic	-6387	NM_024569	MPZL1
chr17	73031149	73031347	Intergenic	11826	NM_006356	ATP5H
chr20	22756558	22756722	Intergenic	-168485	NR_109883	LOC101929685
chr9	37580305	37580469	Intergenic	-4137	NM_012166	FBXO10
chr12	28176509	28176699	Intergenic	-51688	NM_198965	PTHLH
chr17	62703416	62703580	Intergenic	-45112	NM_022739	SMURF2
chr12	25982252	25982444	Intergenic	44664	NR_036188	MIR4302
chr20	39632280	39632444	Intergenic	-25100	NM_003286	TOP1
chr20	46020851	46021083	Intergenic	-35334	NM_001281774	ZMYND8
chr5	33312186	33312350	Intergenic	-128534	NM_001258437	TARS
chr12	76371781	76372003	Intergenic	53664	NM_007350	PHLDA1
chr20	49963568	49963732	Intergenic	105864	NR_036162	MIR3194
chr20	42410896	42411086	Intergenic	-55349	NM_001008901	GTSF1L
chr8	126537285	126537449	Intergenic	92916	NM_001282985	TRIB1
chr3	42910152	42910316	Intergenic	7399	NM_004391	CYP8B1
chr2	88960075	88960239	Intergenic	-31019	NM_144563	RPIA
chrY	13468747	13468911	Intergenic	1064560	NR_033667	GYG2P1
chr20	49952208	49952372	Intergenic	117224	NR_036162	MIR3194
chr12	115593450	115593646	Intergenic	-471579	NM_016569	TBX3
chr6	27870233	27870438	Intergenic	9132	NM_003527	HIST1H2BO
chr5	12245519	12245683	Intergenic	-329368	NR_033383	LINC01194
chr4	153854893	153855057	Intergenic	-9160	NM_033393	FHDC1
chr14	21081521	21081711	Intergenic	-22634	NM_001024822	RNASE12
chr7	46970057	46970221	Intergenic	651603	NM_022748	TNS3
chr4	190198008	190198172	Intergenic	-663884	NM_004477	FRG1
chr8	11734634	11734798	Intergenic	-9070	NM_147783	CTSB
chr8	29351363	29351527	Intergenic	-143178	NM_001394	DUSP4
chr2	134575873	134576158	Intergenic	-249984	NM_207481	NCKAP5
chr12	3915076	3915240	Intergenic	-52792	NM_032680	EFCAB4B
chr17	16721573	16721737	Intergenic	14492	NR_029392	KRT16P2
chr8	122788721	122788885	Intergenic	-135173	NM_005328	HAS2
chr4	152731738	152731902	Intergenic	-49645	NM_004564	PET112
chr8	107072641	107072805	Intergenic	-209683	NM_001198533	OXR1
chr15	62736728	62736892	Intergenic	101582	NR_106733	MIR6085
chr20	36825838	36826002	Intergenic	-32220	NM_004613	TGM2
chr8	11339012	11339176	Intergenic	-12427	NM_001715	BLK
chr1	150577234	150577398	Intergenic	24293	NM_207046	ENSA
chr8	105759062	105759226	Intergenic	-157892	NM_001135703	LRP12
chr8	116735795	116735959	Intergenic	-54622	NM_014112	TRPS1
chr4	25910179	25910343	Intergenic	-5553	NM_001145432	SMIM20
chr9	84969202	84969407	Intergenic	365617	NM_001001670	SPATA31D1
chr20	49936811	49936975	Intergenic	132621	NR_036162	MIR3194
chr8	18993343	18993507	Intergenic	109607	NR_038919	RP11-1080G15.1
chr12	32097413	32097577	Intergenic	-14858	NM_018169	KIAA1551
chr8	116716241	116716405	Intergenic	-35068	NM_014112	TRPS1
chr18	53500899	53501089	Intergenic	-197806	NM_001243226	TCF4
chr8	67036179	67036343	Intergenic	-3017	NM_033058	TRIM55
chr20	45987859	45988023	Intergenic	-2308	NM_001281774	ZMYND8
chr8	129586854	129587018	Intergenic	424574	NR_031613	MIR1208
chr17	46715394	46715558	Intergenic	-5555	NR_029582	MIR196A1
chr20	40445061	40445225	Intergenic	-198010	NM_032221	CHD6
chr4	118246504	118246694	Intergenic	-239863	NM_152402	TRAM1L1
chr5	95367616	95367806	Intergenic	-47131	NR_030309	MIR583
chr6	28775594	28775795	Intergenic	55760	NR_033379	LOC401242
chr3	154788722	154788928	Intergenic	-8611	NM_000902	MME
chr8	116787010	116787174	Intergenic	-105837	NM_014112	TRPS1
chr1	205267718	205267908	Intergenic	23070	NM_030952	NUAK2
chr12	1646284	1646448	Intergenic	36709	NR_028415	LINC00942
chr11	106269822	106270074	Intergenic	-321483	NM_198439	KBTBD3
chr19	54351016	54351180	Intergenic	-18513	NM_001020820	MYADM
chr14	71323592	71323801	Intergenic	-47808	NM_033141	MAP3K9
chr14	75888975	75889139	Intergenic	-5452	NM_001135047	JDP2
chr22	43076724	43076888	Intergenic	-31401	NM_000398	CYB5R3
chr20	48225154	48225318	Intergenic	-40529	NM_000961	PTGIS
chr5	9924795	9924959	Intergenic	-20941	NR_027112	LOC285692
chr3	43908270	43908434	Intergenic	175977	NM_016006	ABHD5
chr8	102171195	102171359	Intergenic	46683	NM_001267708	ZNF706
chr22	49780534	49780698	Intergenic	270574	NR_026997	C22orf34
chr4	152700029	152700193	Intergenic	-17936	NM_004564	PET112
chr4	122316008	122316172	Intergenic	-13909	NM_198179	QRFPR
chr8	5465083	5465247	Intergenic	-612837	NM_033225	CSMD1
chr16	3200572	3200777	Intergenic	15540	NM_001134655	ZNF213
chr8	59713172	59713336	Intergenic	-140850	NM_003580	NSMAF
chr8	119138145	119138309	Intergenic	-14169	NM_000127	EXT1
chr2	89197638	89197802	Intergenic	85836	NR_039635	MIR4436A
chr8	11554151	11554315	Intergenic	-7484	NM_002052	GATA4
chr14	55571519	55571683	Intergenic	-24334	NM_002306	LGALS3
chr1	214731497	214731727	Intergenic	-6588	NM_005401	PTPN14
chr13	44888015	44888179	Intergenic	-59881	NM_001010897	SERP2
chr5	12243160	12243324	Intergenic	-331727	NR_033383	LINC01194
chr20	47982873	47983037	Intergenic	85735	NR_003030	SNORD12
chr12	15949734	15949931	Intergenic	-7322	NM_004447	EPS8
chr11	64774282	64774446	Intergenic	-7221	NM_001199745	ARL2
chr4	153007925	153008089	Intergenic	-250800	NR_104273	DEAR
chr6	134858322	134858512	Intergenic	98889	NR_038218	LINC01010
chr5	17519738	17519902	Intergenic	-132401	NR_033975	LOC401177
chr20	37896537	37896701	Intergenic	-43228	NR_027124	RP4-705O1.1
chr4	162201709	162201899	Intergenic	883382	NM_001128427	FSTL5
chr6	57554729	57554893	Intergenic	372396	NM_001282487	PRIM2
chr5	180615398	180615593	Intergenic	3413	NR_108031	LOC102577426
chr20	44792458	44792622	Intergenic	45634	NM_001250	CD40
chr3	89038266	89038430	Intergenic	-118326	NM_182644	EPHA3
chr20	49596853	49597136	Intergenic	21643	NM_014484	MOCS3
chr17	19351669	19351833	Intergenic	37260	NM_007148	RNF112
chr1	165742662	165742826	Intergenic	-4585	NM_001256164	TMCO1
chr4	160339079	160339243	Intergenic	150163	NM_014247	RAPGEF2
chr12	32551828	32552041	Intergenic	-103107	NM_139241	FGD4
chr4	148274933	148275097	Intergenic	-127054	NM_001256283	EDNRA
chr20	56958296	56958460	Intergenic	-5797	NR_036633	VAPB
chr20	44148603	44148767	Intergenic	-4421	NM_006652	SPINT3
chr14	67654003	67654210	Intergenic	-2004	NM_173526	FAM71D
chr8	105317884	105318048	Intergenic	-34058	NM_001257317	DCSTAMP
chr8	107059803	107059967	Intergenic	-222521	NM_001198533	OXR1
chr2	20763657	20763821	Intergenic	28569	NR_046836	HS1BP3-IT1
chr14	32433197	32433361	Intergenic	112626	NR_027263	ARHGAP5-AS1
chr12	92987676	92987840	Intergenic	-108861	NM_001037671	C12orf74
chr13	49323868	49324162	Intergenic	43064	NM_020377	CYSLTR2
chr20	56592386	56592550	Intergenic	122018	NR_039757	MIR4532
chr17	15182552	15182716	Intergenic	-13960	NM_001281456	PMP22
chr3	43768100	43768264	Intergenic	35807	NM_016006	ABHD5
chr2	8738507	8738699	Intergenic	-14681	NR_110257	AC011747.4
chr1	33592613	33592777	Intergenic	45981	NM_052998	ADC
chr2	88505595	88505759	Intergenic	33019	NM_018271	THNSL2
chr17	41438341	41438605	Intergenic	27793	NR_027412	LINC00910
chr1	221613416	221613608	Intergenic	-103874	NR_024236	C1orf140
chr17	15818179	15818343	Intergenic	-29970	NM_000676	ADORA2B
chr14	59205005	59205169	Intergenic	99532	NR_046095	DACT1
chr4	55364795	55365032	Intergenic	-159182	NM_000222	KIT
chr20	48386446	48386610	Intergenic	-42722	NR_048540	SLC9A8
chr8	58431772	58431936	Intergenic	239752	NR_026772	LINC00588
chr4	49512407	49512571	Intergenic	523830	NM_001286791	CWH43
chr4	153144776	153144940	Intergenic	-113949	NR_104273	DEAR
chr2	96981298	96981462	Intergenic	-9682	NM_001008949	ITPRIPL1
chr2	108250325	108250489	Intergenic	192176	NR_024439	RGPD4-AS1
chr3	98682093	98682257	Intergenic	-61642	NM_080927	DCBLD2
chr17	40580348	40580512	Intergenic	-5092	NM_012232	PTRF
chr13	87741777	87741941	Intergenic	529136	NR_039722	MIR4500
chr17	17354664	17354828	Intergenic	-25554	NM_018019	MED9
chr2	64564601	64564765	Intergenic	-116644	NM_014181	LGALSL
chr8	77238777	77238941	Intergenic	-80030	NR_105006	LINC01111
chr8	10567171	10567335	Intergenic	20831	NM_031439	SOX7
chr20	36920090	36920254	Intergenic	-12380	NM_001725	BPI
chr8	116912507	116912671	Intergenic	-231334	NM_014112	TRPS1
chr9	35996677	35996912	Intergenic	-38643	NM_019897	OR2S2
chr8	124597915	124598079	Intergenic	-44504	NM_058229	FBXO32
chr8	15362584	15362748	Intergenic	-34930	NM_178234	TUSC3
chr17	15201417	15201581	Intergenic	-32825	NM_001281456	PMP22
chr20	52543248	52543412	Intergenic	-51082	NR_002189	SUMO1P1
chr3	170444552	170444716	Intergenic	-140771	NM_020949	SLC7A14
chr19	33667847	33668062	Intergenic	-17645	NM_002333	LRP3
chr19	1102511	1102675	Intergenic	-1343	NM_001039847	GPX4
chr5	95403793	95403957	Intergenic	-10967	NR_030309	MIR583
chr8	117438247	117438411	Intergenic	-101032	NR_046215	LINC00536
chr20	49094705	49094869	Intergenic	-32071	NM_002827	PTPN1
chr1	86072772	86072936	Intergenic	26410	NM_001554	CYR61
chr6	28949864	28950054	Intergenic	23078	NM_001010877	ZNF311
chr14	50442870	50443034	Intergenic	9835	NR_106724	MIR6076
chr13	87776337	87776630	Intergenic	494512	NR_039722	MIR4500
chr8	126416518	126416682	Intergenic	-25963	NM_025195	TRIB1
chr5	16314462	16314626	Intergenic	126667	NR_104625	RP1-167G20.1
chr19	9707783	9707947	Intergenic	-12656	NM_001008727	ZNF121
chr17	17566241	17566405	Intergenic	-18464	NM_030665	RAI1
chr12	4912737	4912901	Intergenic	-5523	NM_002235	KCNA6
chr16	9162265	9162507	Intergenic	-23151	NM_014117	C16orf72
chr4	161152994	161153193	Intergenic	964095	NM_014247	RAPGEF2
chr8	129195612	129195776	Intergenic	33332	NR_031613	MIR1208
chr3	70921155	70921362	Intergenic	192816	NM_001244813	FOXP1
chr12	4002069	4002233	Intergenic	-19537	NM_001286522	PARP11
chr20	36600227	36600391	Intergenic	61524	NM_014657	TTI1
chr1	144015741	144015905	Intergenic	-102663	NM_001287385	FAM72C
chr17	15787456	15787620	Intergenic	-60693	NM_000676	ADORA2B
chr9	36498188	36498352	Intergenic	-74589	NM_001256689	MELK
chr4	127771601	127771765	Intergenic	-782404	NM_015693	INTU
chrY	13469337	13469501	Intergenic	1063970	NR_033667	GYG2P1
chr8	8522046	8522243	Intergenic	-37522	NM_194284	CLDN23
chr6	26740070	26740234	Intergenic	-80172	NM_001242797	ZNF322
chr3	88089804	88089968	Intergenic	18260	NM_003663	CGGBP1
chr20	37863105	37863269	Intergenic	-9796	NR_027124	RP4-705O1.1
chr20	56152147	56152311	Intergenic	16092	NM_002591	PCK1
chr20	30931382	30931546	Intergenic	-14683	NM_001164603	ASXL1
chr2	88510621	88510785	Intergenic	38045	NM_018271	THNSL2
chr4	74570350	74570627	Intergenic	-35735	NM_000584	IL8
chr7	44775165	44775329	Intergenic	-13283	NM_031449	ZMIZ2
chr5	92414214	92414378	Intergenic	492203	NR_015369	NR2F1-AS1
chr12	32059858	32060022	Intergenic	-52413	NM_018169	KIAA1551
chr5	17118843	17119033	Intergenic	-97994	NM_001271606	BASP1
chr20	45988689	45988853	Intergenic	-3138	NM_001281774	ZMYND8
chr20	42384722	42384886	Intergenic	-29162	NM_001008901	GTSF1L
chr8	116686152	116686316	Intergenic	-4979	NM_014112	TRPS1
chr12	3444118	3444282	Intergenic	-46315	NM_001256536	PRMT8
chr2	145115631	145115840	Intergenic	-25634	NM_001284234	GTDC1
chr12	4007999	4008163	Intergenic	-25467	NM_001286522	PARP11
chr8	116362017	116362181	Intergenic	318140	NM_001282902	TRPS1
chr20	59076278	59076442	Intergenic	23191	NR_039758	MIR4533
chr3	88676016	88676180	Intergenic	-477082	NM_001195308	CGGBP1
chr15	20852172	20852336	Intergenic	84580	NR_027411	GOLGA8CP
chr20	36285459	36285623	Intergenic	-19771	NR_040021	RP4-640H8.2
chr12	6396134	6396298	Intergenic	-23386	NM_018173	PLEKHG6
chr12	3469050	3469214	Intergenic	-21383	NM_001256536	PRMT8
chr17	17340051	17340215	Intergenic	17475	NM_001243312	SMCR9
chr5	6060905	6061069	Intergenic	276418	NR_028351	FLJ33360
chr1	115916029	115916193	Intergenic	-35254	NM_002506	NGF
chr20	54795617	54795781	Intergenic	-28089	NM_019888	MC3R
chr14	38812149	38812344	Intergenic	-86671	NM_175060	CLEC14A
chr8	79933255	79933419	Intergenic	-215579	NM_001199887	IL7
chr7	80790770	80790934	Intergenic	-242185	NM_006379	SEMA3C
chr17	14583038	14583202	Intergenic	-351172	NR_033371	CDRT7
chr11	69297157	69297321	Intergenic	-158634	NM_053056	CCND1
chr12	69799364	69799558	Intergenic	45929	NM_006530	YEATS4
chr4	22180792	22180983	Intergenic	160402	NR_037877	LOC100505912
chr7	42330544	42330708	Intergenic	-54008	NM_000168	GLI3
chr4	154354438	154354602	Intergenic	-32978	NM_001131007	KIAA0922
chr20	57198624	57198788	Intergenic	-27603	NM_001204868	STX16
chr8	2184275	2184439	Intergenic	159688	NR_106983	MIR7160
chr5	16655502	16655666	Intergenic	-38417	NM_001034850	FAM134B
chr4	67044767	67044931	Intergenic	-508636	NM_004439	EPHA5
chr8	116879401	116879565	Intergenic	-198228	NM_014112	TRPS1
chr2	69481074	69481290	Intergenic	133204	NM_001244710	GFPT1
chr17	14381842	14382006	Intergenic	174867	NR_026880	MGC12916
chr8	2743535	2743728	Intergenic	718962	NR_106983	MIR7160
chr20	56150101	56150265	Intergenic	14046	NM_002591	PCK1
chr15	20558075	20558239	Intergenic	70160	NR_038836	CHEK2P2
chr2	192530091	192530255	Intergenic	-12625	NR_045622	NABP1
chr14	59365254	59365590	Intergenic	259867	NR_046095	DACT1
chr6	57144447	57144719	Intergenic	-16439	NR_109774	LOC100506188
chr8	129270929	129271093	Intergenic	108649	NR_031613	MIR1208
chr19	29396976	29397140	Intergenic	-58980	NR_027318	LINC00906
chr12	5477986	5478150	Intergenic	-63212	NM_001102654	NTF3
chrX	45630482	45630715	Intergenic	-24068	NR_029636	MIR222
chr17	64948228	64948392	Intergenic	-12670	NM_014405	CACNG4
chr6	27655846	27656124	Intergenic	-5829	NR_038293	LINC01012
chr20	57658295	57658459	Intergenic	-40476	NM_016045	SLMO2
chr12	20131169	20131333	Intergenic	-36368	NR_040098	RP11-664H17.1
chr19	55164531	55164695	Intergenic	7853	NR_107028	MIR8061
chr11	59323804	59323994	Intergenic	38732	NR_036120	MIR3162
chr4	148499193	148499383	Intergenic	-39251	NM_018241	TMEM184C
chr5	10270652	10270816	Intergenic	20452	NM_012073	CCT5
chr20	56678967	56679131	Intergenic	-46934	NM_178456	C20orf85
chr20	33683586	33683750	Intergenic	-3050	NM_199368	TRPC4AP
chr1	149680181	149680345	Intergenic	-73987	NM_000566	FCGR1A
chr2	235020363	235020527	Intergenic	61099	NM_006944	SPP2
chr1	237068394	237068689	Intergenic	99177	NM_001276687	MT1HL1
chr12	5107206	5107497	Intergenic	-45734	NM_002234	KCNA5
chr15	20851469	20851633	Intergenic	83877	NR_027411	GOLGA8CP
chr3	115155624	115155829	Intergenic	-186425	NM_001130064	GAP43
chr4	152714518	152714682	Intergenic	-32425	NM_004564	PET112
chr12	12857601	12857791	Intergenic	-8575	NM_006143	GPR19
chr4	161446418	161446582	Intergenic	1257502	NM_014247	RAPGEF2
chr8	123179229	123179419	Intergenic	-525694	NM_005328	HAS2
chr12	809625	809789	Intergenic	-36952	NM_016533	NINJ2
chr15	101262138	101262328	Intergenic	119478	NM_024708	ASB7
chr5	13632838	13633065	Intergenic	311638	NM_001369	DNAH5
chr5	14925960	14926124	Intergenic	-54155	NM_054027	ANKH
chr12	5071889	5072099	Intergenic	52921	NM_000217	KCNA1
chr2	46924720	46924884	Intergenic	-1297	NM_014011	SOCS5
chr12	12868600	12868764	Intergenic	-1620	NM_004064	CDKN1B
chr17	16723575	16723739	Intergenic	12490	NR_029392	KRT16P2
chr9	113388564	113388728	Intergenic	-42405	NM_001166281	MUSK
chr3	145884407	145884571	Intergenic	-5207	NM_000935	PLOD2
chr10	22518418	22518608	Intergenic	-19601	NM_001199938	EBLN1
chr5	14024035	14024199	Intergenic	-79528	NM_001369	DNAH5
chr20	40325557	40325721	Intergenic	-78506	NM_032221	CHD6
chr3	47527276	47527440	Intergenic	-9913	NM_012235	SCAP
chr5	14562207	14562371	Intergenic	-19602	NM_019018	FAM105A
chr12	29945711	29945875	Intergenic	-8101	NM_175861	TMTC1
chr2	121454062	121454226	Intergenic	-100723	NM_005270	GLI2
chr5	14132704	14132868	Intergenic	-11043	NM_007118	TRIO
chr4	160323221	160323385	Intergenic	134305	NM_014247	RAPGEF2
chr4	147878516	147878706	Intergenic	-11577	NM_031956	TTC29
chr15	50429559	50429723	Intergenic	-18222	NR_073596	ATP8B4
chr11	35651667	35651831	Intergenic	12014	NM_014344	FJX1
chr5	180633761	180633971	Intergenic	-1573	NM_033342	TRIM7
chr10	102650809	102650973	Intergenic	-21435	NM_001243770	FAM178A
chr1	161369437	161369635	Intergenic	-31863	NM_001013625	C1orf192
chr12	1776182	1776346	Intergenic	-6718	NR_037422	MIR3649
chr22	17728590	17728754	Intergenic	18951	NR_038398	CECR3
chr1	65713340	65713504	Intergenic	-16955	NM_014787	DNAJC6
chr4	123021568	123021732	Intergenic	-70108	NM_015312	KIAA1109
chr12	32204483	32204647	Intergenic	-55620	NM_001714	BICD1
chr13	106803760	106803950	Intergenic	-225056	NR_034119	LINC00460
chr2	184149438	184149602	Intergenic	160437	NM_138285	NUP35
chr17	18753578	18753742	Intergenic	-5952	NM_001243936	PRPSAP2
chr14	62129332	62129496	Intergenic	-32705	NM_181054	HIF1A
chr1	113278458	113278622	Intergenic	15351	NM_001004440	FAM19A3
chr8	125860178	125860342	Intergenic	-93990	NR_027321	LINC00964
chr8	126738813	126738977	Intergenic	224546	NR_038447	LINC00861
chr12	127715431	127715595	Intergenic	109104	NR_110057	RP11-955H22.3
chr7	55280038	55280202	Intergenic	-23478	NR_047551	EGFR-AS1
chr11	103401128	103401292	Intergenic	-319424	NR_039842	MIR4693
chr12	1606895	1607059	Intergenic	-2680	NR_028415	LINC00942
chr8	111709971	111710135	Intergenic	-723094	NM_014379	KCNV1
chr6	27446488	27446684	Intergenic	-5689	NM_007149	ZNF184
chr8	126575840	126576004	Intergenic	131471	NM_001282985	TRIB1
chr6	28784939	28785129	Intergenic	46420	NR_033379	LOC401242
chr17	21097592	21097756	Intergenic	20234	NM_003876	TMEM11
chr12	2143424	2143588	Intergenic	-18910	NM_001129835	CACNA1C
chr2	37995973	37996137	Intergenic	60799	NR_110011	LINC00211
chr20	54353287	54353451	Intergenic	227159	NM_080617	CBLN4
chr8	142036929	142037093	Intergenic	-25599	NM_005607	PTK2
chr11	35053531	35053695	Intergenic	90229	NR_039836	MIR1343
chr17	16804001	16804165	Intergenic	-67936	NR_029392	KRT16P2
chr14	32479879	32480043	Intergenic	65944	NR_027263	ARHGAP5-AS1
chr7	55023866	55024030	Intergenic	-62777	NM_201282	EGFR
chr17	57492739	57492903	Intergenic	49377	NR_039882	MIR4729
chr8	119779124	119779338	Intergenic	-144997	NR_109794	SAMD12
chr20	38525727	38525958	Intergenic	-107261	NR_109937	RP11-101E14.2
chr5	15492687	15492851	Intergenic	-7536	NM_012304	FBXL7
chr4	153541128	153541292	Intergenic	60107	NM_152680	TMEM154
chr8	101886267	101886431	Intergenic	76450	NM_001135702	YWHAZ
chr1	5732667	5732831	Intergenic	108618	NR_039612	MIR4417
chr8	11622186	11622350	Intergenic	3503	NR_103552	C8orf49
chr3	115509777	115509941	Intergenic	167708	NM_002045	GAP43
chr7	114529801	114529965	Intergenic	-32326	NM_199072	MDFIC
chr22	27511870	27512034	Intergenic	458506	NR_033321	MIAT
chr20	34102090	34102254	Intergenic	15309	NM_001145350	C20orf173
chr5	6781026	6781190	Intergenic	35007	NM_001171806	PAPD7
chr1	221130682	221130872	Intergenic	-77295	NR_046901	HLX-AS1
chr11	66211081	66211245	Intergenic	-4853	NM_016050	MRPL11
chrX	149857510	149857674	Intergenic	-4277	NM_003828	MTMR1
chr3	88823843	88824007	Intergenic	-332749	NM_182644	EPHA3
chr3	44151173	44151337	Intergenic	-4449	NR_029700	MIR138-1
chr8	128408354	128408518	Intergenic	-4208	NR_109834	CCAT2
chr8	54426907	54427071	Intergenic	-262732	NM_001282904	OPRK1
chr8	125208761	125208925	Intergenic	-25080	NR_103547	FER1L6-AS2
chr8	115907400	115907564	Intergenic	772757	NM_001282902	TRPS1
chr4	41721649	41721813	Intergenic	29256	NM_003924	PHOX2B
chr4	122633033	122633266	Intergenic	-15002	NM_001154	ANXA5
chr9	109344470	109344634	Intergenic	-18657	NR_107048	MIR8081
chr4	161488063	161488227	Intergenic	1299147	NM_014247	RAPGEF2
chr9	114720774	114720938	Intergenic	26476	NR_039814	MIR4668
chr2	9776565	9776729	Intergenic	-5463	NM_006826	YWHAQ
chr5	57112067	57112231	Intergenic	82840	NR_109900	RP11-478P10.1
chr11	65682426	65682590	Intergenic	4023	NM_031450	C11orf68
chr12	68221976	68222140	Intergenic	-98803	NR_110063	RP11-43N5.1
chr13	31600761	31600925	Intergenic	94009	NM_152325	TEX26
chr4	154357103	154357267	Intergenic	-30313	NM_001131007	KIAA0922
chr10	42661330	42661494	Intergenic	202081	NR_024380	LOC441666
chr4	153494710	153494874	Intergenic	37212	NR_039658	MIR4453
chr20	43733200	43733364	Intergenic	-3529	NM_002251	KCNS1
chr20	39957442	39957606	Intergenic	-12036	NM_022896	LPIN3
chr4	146938490	146938654	Intergenic	-78965	NM_178835	ZNF827
chr8	116245096	116245260	Intergenic	435061	NM_001282902	TRPS1
chr3	16782990	16783154	Intergenic	-136066	NM_001351	DAZL
chr4	84631084	84631248	Intergenic	173696	NM_032717	AGPAT9
chr14	28689630	28689794	Intergenic	-546566	NM_005249	FOXG1
chr8	8502990	8503154	Intergenic	-56594	NM_194284	CLDN23
chr5	17398051	17398215	Intergenic	-10714	NR_033975	LOC401177
chr20	43339210	43339374	Intergenic	-4593	NM_003881	WISP2
chr20	38029809	38029973	Intergenic	-176500	NR_027124	RP4-705O1.1
chr14	30648735	30648899	Intergenic	-251918	NM_002742	PRKD1
chr20	47965757	47965921	Intergenic	68619	NR_003030	SNORD12
chr6	17015219	17015383	Intergenic	-87188	NM_001190766	STMND1
chr8	57523376	57523540	Intergenic	-51076	NR_038236	LINC00968
chr5	36373849	36374013	Intergenic	-71920	NM_145000	RANBP3L
chr12	13023458	13023648	Intergenic	-4858	NR_003932	RPL13AP20
chr17	17303709	17303873	Intergenic	-18867	NM_001243312	SMCR9
chr7	121184983	121185147	Intergenic	-148643	NM_014888	FAM3C
chr13	80510902	80511066	Intergenic	-74228	NR_104138	LINC01080
chr8	77303160	77303324	Intergenic	-15647	NR_105006	LINC01111
chr20	40346539	40346703	Intergenic	-99488	NM_032221	CHD6
chr3	110239995	110240159	Intergenic	548729	NR_045114	PVRL3-AS1
chr12	5635230	5635394	Intergenic	32014	NM_002527	NTF3
chr4	153187909	153188073	Intergenic	-70816	NR_104273	DEAR
chr20	62775171	62775335	Intergenic	-20574	NM_004535	MYT1
chr5	15004186	15004350	Intergenic	-132381	NM_054027	ANKH
chrY	59001888	59002052	Intergenic	-98487	NM_005840	SPRY3
chr20	57198255	57198419	Intergenic	-27972	NM_001204868	STX16
chr2	64018157	64018321	Intergenic	-49859	NM_001001521	UGP2
chr4	161153919	161154083	Intergenic	965003	NM_014247	RAPGEF2
chr12	30570655	30570857	Intergenic	259422	NM_001190995	IPO8
chr6	27721155	27721345	Intergenic	-8273	NR_038929	LOC100131289
chr3	42108064	42108228	Intergenic	-24600	NM_001265608	TRAK1
chr4	157893554	157893718	Intergenic	-1090	NR_036641	PDGFC
chr17	15281674	15281895	Intergenic	-36826	NM_031898	TEKT3
chr20	57502604	57502768	Intergenic	36260	NM_001077489	GNAS
chr5	13681363	13681527	Intergenic	263144	NM_001369	DNAH5
chr5	151121277	151121441	Intergenic	16851	NM_004045	ATOX1
chr8	37351799	37351963	Intergenic	-201420	NM_025069	ZNF703
chr2	424872	425036	Intergenic	-136646	NM_001002919	FAM150B
chr20	39134698	39134862	Intergenic	183100	NM_005461	MAFB
chr3	88558794	88558958	Intergenic	-359860	NM_001195308	CGGBP1
chr17	16792581	16792745	Intergenic	-56516	NR_029392	KRT16P2
chr11	102867085	102867285	Intergenic	-40722	NM_002427	MMP13
chr4	159968091	159968255	Intergenic	-11840	NM_152543	C4orf45
chr4	160123233	160123397	Intergenic	-65683	NM_014247	RAPGEF2
chr20	46569875	46570039	Intergenic	-42013	NR_109942	LOC101060004
chr3	90234068	90234258	Intergenic	1077489	NM_005233	EPHA3
chr15	71080780	71080944	Intergenic	-25012	NM_018003	UACA
chr4	84130213	84130377	Intergenic	75772	NM_015697	COQ2
chr8	117509262	117509426	Intergenic	-172047	NR_046215	LINC00536
chr12	1712817	1712981	Intergenic	-9568	NM_152441	FBXL14
chr8	29685937	29686101	Intergenic	-80394	NR_026765	LINC00589
chr3	184183062	184183226	Intergenic	85283	NM_003741	CHRD
chr20	22998787	22998951	Intergenic	-17188	NM_001052	SSTR4
chr2	86162960	86163124	Intergenic	-46885	NM_003896	ST3GAL5
chr11	65497360	65497524	Intergenic	-9033	NM_032193	RNASEH2C
chr3	89048460	89048624	Intergenic	-108132	NM_182644	EPHA3
chr12	125424399	125424598	Intergenic	24405	NR_049820	MIR5188
chr16	54407415	54407579	Intergenic	-87119	NM_024336	IRX3
chr3	44555878	44556042	Intergenic	-3828	NM_001287349	ZNF852
chr9	117314336	117314500	Intergenic	-35576	NM_004888	ATP6V1G1
chr11	65600191	65600355	Intergenic	-1137	NM_152760	SNX32
chr8	124642777	124642941	Intergenic	22331	NM_001081675	KLHL38
chr12	2863999	2864163	Intergenic	16754	NR_033958	RP11-885B4.2
chr14	53311916	53312080	Intergenic	-53612	NM_198066	GNPNAT1
chr4	152982613	152982777	Intergenic	-276112	NR_104273	DEAR
chr13	49357538	49357754	Intergenic	76695	NM_020377	CYSLTR2
chr17	41546173	41546337	Intergenic	-15079	NM_004941	DHX8
chr3	144135942	144136106	Intergenic	443857	NM_001134470	C3orf58
chr12	32044245	32044409	Intergenic	-68026	NM_018169	KIAA1551
chr7	45925126	45925329	Intergenic	-2732	NM_000596	IGFBP1
chr15	62690199	62690363	Intergenic	55053	NR_106733	MIR6085
chr16	64474519	64474683	Intergenic	681318	NM_001797	CDH11
chr8	11333452	11333616	Intergenic	-9258	NM_053279	FAM167A
chr1	17231602	17231766	Intergenic	-16761	NM_014675	CROCC
chr3	64277124	64277288	Intergenic	-66075	NM_198859	PRICKLE2
chr6	26572034	26572198	Intergenic	-25055	NM_013375	ABT1
chr21	10086232	10086396	Intergenic	-117721	NR_038328	TEKT4P2
chr4	129439017	129439181	Intergenic	-229115	NM_006320	PGRMC2
chr12	23131740	23131904	Intergenic	353746	NM_001039481	ETNK1
chr10	4583566	4583730	Intergenic	-114700	NR_015425	LINC00705
chr8	123512028	123512192	Intergenic	-281791	NM_014943	ZHX2
chr1	161500857	161501071	Intergenic	6928	NM_002155	HSPA6
chr5	14057179	14057369	Intergenic	-86555	NM_007118	TRIO
chr5	10468781	10468945	Intergenic	-9286	NR_106747	MIR6131
chr20	33812477	33812641	Intergenic	-1980	NM_006690	MMP24
chr20	48842317	48842481	Intergenic	35279	NM_001285878	CEBPB
chr5	14099352	14099516	Intergenic	-44395	NM_007118	TRIO
chr12	19865058	19865222	Intergenic	271625	NM_001267043	AEBP2
chr14	105566214	105566378	Intergenic	-34409	NM_001278694	GPR132
chr4	70362942	70363106	Intergenic	-1398	NM_021139	UGT2B4
chr3	16166309	16166473	Intergenic	-49793	NM_054110	GALNT15
chr20	49100221	49100385	Intergenic	-26555	NM_002827	PTPN1
chr8	120212856	120213051	Intergenic	-7657	NM_052886	MAL2
chr20	49057373	49057598	Intergenic	-69373	NM_002827	PTPN1
chr8	9661407	9661571	Intergenic	62307	NR_030327	MIR597
chr4	160576765	160576929	Intergenic	387849	NM_014247	RAPGEF2
chr2	47105044	47105208	Intergenic	37881	NM_139279	MCFD2
chr21	30009359	30009523	Intergenic	97801	NR_026553	LINC00161
chr1	68850682	68850846	Intergenic	64878	NM_000329	RPE65
chr12	1068613	1068777	Intergenic	-9832	NM_134424	RAD52
chr2	69945826	69945990	Intergenic	-23219	NM_001153	ANXA4
chr20	52365777	52365941	Intergenic	126389	NR_002189	SUMO1P1
chr8	41009144	41009413	Intergenic	157712	NM_003012	SFRP1
chr4	161195062	161195226	Intergenic	1006146	NM_014247	RAPGEF2
chr7	130523554	130523718	Intergenic	37933	NR_029503	MIR29A
chr17	17567543	17567707	Intergenic	-17162	NM_030665	RAI1
chr8	116718732	116718896	Intergenic	-37559	NM_014112	TRPS1
chr8	76803803	76803967	Intergenic	351682	NM_004133	HNF4G
chr14	32438191	32438355	Intergenic	107632	NR_027263	ARHGAP5-AS1
chr20	48247697	48247861	Intergenic	-63072	NM_000961	PTGIS
chr9	91868937	91869101	Intergenic	-57094	NM_001827	CKS2
chr12	13590014	13590293	Intergenic	-60474	NR_036555	C12orf36
chr2	129293671	129293835	Intergenic	-217582	NM_004807	HS6ST1
chr8	6638823	6638987	Intergenic	-36144	NR_039807	MIR4659B
chr17	18277388	18277552	Intergenic	-3609	NM_001145127	EVPLL
chr5	15993227	15993391	Intergenic	186588	NM_001102562	2014-03-11
chr8	99378942	99379106	Intergenic	-60226	NM_020697	KCNS2
chr3	23727423	23727587	Intergenic	-119879	NM_003341	UBE2E1
chr5	95592652	95592816	Intergenic	155955	NM_001177876	PCSK1
chr3	112418260	112418424	Intergenic	49824	NR_110017	RP11-572C15.5
chr3	106407430	106407594	Intergenic	551973	NR_028303	LINC00882
chr14	21077466	21077656	Intergenic	-18579	NM_001024822	RNASE12
chr2	88951423	88951587	Intergenic	-24411	NM_004836	EIF2AK3
chr20	49671312	49671476	Intergenic	-31719	NM_002237	KCNG1
chr14	71605586	71605750	Intergenic	231546	NM_014982	PCNX
chr20	48427767	48427931	Intergenic	-1401	NR_048540	SLC9A8
chr8	117899525	117899689	Intergenic	-12502	NM_006265	RAD21
chr15	65597558	65597722	Intergenic	-18622	NM_017851	PARP16
chr8	119167083	119167247	Intergenic	-43107	NM_000127	EXT1
chr4	153213110	153213274	Intergenic	-45615	NR_104273	DEAR
chr12	13288522	13288686	Intergenic	-31974	NM_001080554	GSG1
chr8	121134158	121134322	Intergenic	-3107	NM_021110	COL14A1
chr5	5553900	5554064	Intergenic	131196	NM_015325	KIAA0947
chr9	68395992	68396156	Intergenic	58301	NR_033907	LOC642236
chr8	19120138	19120381	Intergenic	-17227	NR_038919	RP11-1080G15.1
chr8	129329558	129329722	Intergenic	167278	NR_031613	MIR1208
chr10	30073414	30073604	Intergenic	-48779	NM_003174	SVIL
chr3	134071244	134071408	Intergenic	15378	NR_106885	MIR6827
chr20	36607888	36608052	Intergenic	53863	NM_014657	TTI1
chr1	221612814	221612978	Intergenic	-103258	NR_024236	C1orf140
chr8	111442551	111442715	Intergenic	-455674	NM_014379	KCNV1
chr1	4453371	4453535	Intergenic	-18658	NR_027088	RP5-1166F10.1
chr4	75607692	75607856	Intergenic	112108	NM_001729	BTC
chr14	50329813	50329977	Intergenic	-10356	NM_004713	NEMF
chr17	70389886	70390050	Intergenic	198975	NR_036488	LINC00673
chr11	121700076	121700240	Intergenic	270394	NR_029671	MIR125B1
chr8	126459404	126459568	Intergenic	15035	NM_001282985	TRIB1
chr4	122649323	122649582	Intergenic	-31305	NM_001154	ANXA5
chr7	41951399	41951563	Intergenic	-208775	NM_002192	INHBA
chr5	17113615	17113805	Intergenic	-103222	NM_001271606	BASP1
chr8	126656495	126656659	Intergenic	212126	NM_001282985	TRIB1
chr20	40614623	40614787	Intergenic	-367572	NM_032221	CHD6
chr7	46185048	46185238	Intergenic	-224272	NM_000598	IGFBP3
chr2	191472774	191472938	Intergenic	-40992	NM_005966	NAB1
chr12	7754937	7755101	Intergenic	63483	NM_001644	APOBEC1
chr20	49932033	49932197	Intergenic	137399	NR_036162	MIR3194
chr20	47470130	47470294	Intergenic	-25792	NM_020820	PREX1
chr17	15027409	15027573	Intergenic	-17987	NR_103559	CDRT8
chr6	57124105	57124269	Intergenic	3957	NR_109774	LOC100506188
chr4	163307709	163307873	Intergenic	-222605	NM_001128428	FSTL5
chr20	52468661	52468825	Intergenic	23505	NR_002189	SUMO1P1
chr20	30942990	30943154	Intergenic	-3075	NM_001164603	ASXL1
chr8	58812411	58812575	Intergenic	-94620	NM_147189	FAM110B
chr11	2958866	2959030	Intergenic	-8298	NM_003311	PHLDA2
chr1	26424582	26424746	Intergenic	-12992	NM_001243532	PDIK1L
chr10	81080783	81080947	Intergenic	-26355	NM_005729	PPIF
chr14	54140997	54141194	Intergenic	274107	NR_049843	MIR5580
chr20	59796879	59797043	Intergenic	-30521	NM_001794	CDH4
chr22	37921705	37921869	Intergenic	-6577	NM_014550	CARD10
chr7	3284082	3284246	Intergenic	-56916	NM_152744	SDK1
chr1	149294607	149294799	Intergenic	15227	NR_027002	LOC388692
chr20	52390059	52390223	Intergenic	102107	NR_002189	SUMO1P1
chr20	35915368	35915532	Intergenic	-2601	NM_001003897	MANBAL
chr1	150457076	150457240	Intergenic	-2682	NR_073513	TARS2
chr1	28439254	28439418	Intergenic	-24188	NR_104214	EYA3
chr20	39620261	39620425	Intergenic	-37119	NM_003286	TOP1
chr12	5643945	5644109	Intergenic	40729	NM_002527	NTF3
chr8	117563358	117563522	Intergenic	204622	NM_003756	EIF3H
chr8	129501060	129501224	Intergenic	338780	NR_031613	MIR1208
chr8	119922753	119922917	Intergenic	41548	NM_002546	TNFRSF11B
chr17	15196365	15196529	Intergenic	-27773	NM_001281456	PMP22
chr11	66214708	66214872	Intergenic	-8480	NM_016050	MRPL11
chr22	35615009	35615173	Intergenic	-38354	NM_001003681	HMGXB4
chr14	69141965	69142198	Intergenic	118550	NM_001244698	ZFP36L1
chr8	126482964	126483128	Intergenic	38595	NM_001282985	TRIB1
chr3	42056359	42056523	Intergenic	-52781	NM_017886	ULK4
chr20	49744865	49745055	Intergenic	-105285	NM_002237	KCNG1
chr5	71737763	71737927	Intergenic	65404	NM_152625	ZNF366
chr4	151953206	151953549	Intergenic	-16728	NM_006726	LRBA
chr11	88211892	88212056	Intergenic	-25770	NR_049724	GRM5-AS1
chr2	85932762	85932926	Intergenic	11430	NM_012483	GNLY
chr14	24561655	24561819	Intergenic	-1746	NM_001018073	PCK2
chr10	92079367	92079531	Intergenic	490199	NR_038382	LINC00865
chr2	119919951	119920115	Intergenic	-3562	NM_182528	C1QL2
chr20	39117852	39118016	Intergenic	199946	NM_005461	MAFB
chr3	149965269	149965433	Intergenic	8864	NR_110167	RP11-167H9.6
chr17	19415024	19415188	Intergenic	-22061	NM_018242	SLC47A1
chr3	133287616	133287780	Intergenic	-4736	NM_001134422	CDV3
chr8	126559992	126560156	Intergenic	115623	NM_001282985	TRIB1
chr2	47024956	47025120	Intergenic	-18769	NR_034099	LINC01118
chr20	39140452	39140616	Intergenic	177346	NM_005461	MAFB
chr4	122628345	122628509	Intergenic	-10280	NM_001154	ANXA5
chr2	102589567	102589815	Intergenic	-10236	NR_103791	LINC01127
chr2	62806329	62806493	Intergenic	-72807	NM_198276	TMEM17
chr5	13682169	13682333	Intergenic	262338	NM_001369	DNAH5
chr9	38149544	38149708	Intergenic	-80416	NM_003028	SHB
chr4	146661051	146661215	Intergenic	59777	NM_001080531	C4orf51
chr9	86861156	86861320	Intergenic	94456	NR_037638	SLC28A3
chr2	64492269	64492433	Intergenic	-59732	NR_033837	LINC00309
chr10	44675801	44675965	Intergenic	-112315	NM_001258000	LOC100130539
chr4	154940101	154940265	Intergenic	-229955	NM_003013	SFRP2
chr8	116764772	116764936	Intergenic	-83599	NM_014112	TRPS1
chr20	49894620	49894810	Intergenic	174799	NR_036162	MIR3194
chr3	43855404	43855568	Intergenic	123111	NM_016006	ABHD5
chr4	149595467	149595711	Intergenic	-231917	NM_001166104	NR3C2
chr8	116288564	116288728	Intergenic	391593	NM_001282902	TRPS1
chr12	4323261	4323425	Intergenic	-59559	NM_001759	CCND2
chr5	7321902	7322066	Intergenic	-15157	NR_033906	LOC442132
chr14	59875107	59875271	Intergenic	56870	NM_022571	GPR135
chr8	80238577	80238741	Intergenic	-284390	NM_007029	STMN2
chr5	13981421	13981585	Intergenic	-36914	NM_001369	DNAH5
chr17	15026350	15026514	Intergenic	-16928	NR_103559	CDRT8
chr8	49322411	49322575	Intergenic	-141634	NR_105002	RP11-770E5.1
chr8	17328832	17328996	Intergenic	-25683	NM_001008539	SLC7A2
chr8	6645753	6645917	Intergenic	-43074	NR_039807	MIR4659B
chr12	5381832	5381996	Intergenic	-159366	NM_001102654	NTF3
chr1	215130764	215130928	Intergenic	-48039	NM_001017424	KCNK2
chr6	27515488	27515715	Intergenic	-74704	NM_007149	ZNF184
chr5	142642037	142642201	Intergenic	141135	NM_000176	NR3C1
chr8	120352255	120352419	Intergenic	-76215	NM_002514	NOV
chr1	209841323	209841487	Intergenic	-7265	NM_015714	G0S2
chr3	106147584	106147791	Intergenic	-559800	NM_170662	CBLB
chr5	14953610	14953774	Intergenic	-81805	NM_054027	ANKH
chr17	20844603	20844767	Intergenic	-45232	NM_001004306	CCDC144NL
chr14	74940346	74940510	Intergenic	6479	NR_039858	MIR4709
chr4	67303917	67304081	Intergenic	-767786	NM_004439	EPHA5
chr20	49036801	49036965	Intergenic	-89975	NM_002827	PTPN1
chr14	34690087	34690251	Intergenic	241299	NM_138288	SPTSSA
chr7	55502799	55502963	Intergenic	69740	NM_018697	LANCL2
chr6	145218864	145219028	Intergenic	606073	NM_007124	UTRN
chr8	77084143	77084307	Intergenic	-234664	NR_105006	LINC01111
chr20	56737967	56738131	Intergenic	12066	NM_178456	C20orf85
chr12	2888593	2888757	Intergenic	-7840	NR_033958	RP11-885B4.2
chr11	64178229	64178393	Intergenic	-38218	NR_073177	LOC100996455
chr14	100223851	100224015	Intergenic	-35812	NM_004434	EML1
chr4	149949586	149949750	Intergenic	-585996	NM_001166104	NR3C2
chr5	40877861	40878025	Intergenic	-31656	NM_000587	C7
chr20	44615579	44615743	Intergenic	-14828	NM_022095	ZNF335
chr2	85964787	85964951	Intergenic	-16040	NM_032827	ATOH8
chr3	42481607	42481771	Intergenic	-29624	NM_144634	LYZL4
chr12	24872548	24872712	Intergenic	-135528	NR_029451	LINC00477
chr4	122554869	122555033	Intergenic	63196	NM_001154	ANXA5
chr8	117818732	117818896	Intergenic	40072	NM_032334	UTP23
chr5	10509127	10509291	Intergenic	-6369	NR_104606	RP11-1C1.4
chr20	40255927	40256142	Intergenic	-8901	NM_032221	CHD6
chr5	160640277	160640441	Intergenic	-274726	NR_027111	RP11-109J4.1
chr8	118356315	118356479	Intergenic	-176555	NM_001282986	MED30
chr2	161575589	161575753	Intergenic	-225353	NM_002897	RBMS1
chr5	13575746	13575910	Intergenic	368761	NM_001369	DNAH5
chr5	14960609	14960773	Intergenic	-88804	NM_054027	ANKH
chr20	56662415	56662620	Intergenic	-63466	NM_178456	C20orf85
chr4	154926015	154926179	Intergenic	-215869	NM_003013	SFRP2
chr5	10865292	10865456	Intergenic	-103987	NM_004394	DAP
chr8	76983809	76983973	Intergenic	-334998	NR_105006	LINC01111
chr5	162038240	162038404	Intergenic	543674	NM_198904	GABRG2
chr8	58287519	58287683	Intergenic	95499	NR_026772	LINC00588
chr4	55017110	55017274	Intergenic	50944	NM_133267	GSX2
chr20	49609694	49609884	Intergenic	29886	NM_002237	KCNG1
chr8	116717762	116717926	Intergenic	-36589	NM_014112	TRPS1
chr8	104116211	104116375	Intergenic	-36628	NM_024812	BAALC
chr17	20990697	20990861	Intergenic	-39462	NM_015510	DHRS7B
chr14	51865735	51865899	Intergenic	65706	NR_038358	LINC00640
chr3	88690382	88690546	Intergenic	-466210	NM_182644	EPHA3
chr4	153988619	153988783	Intergenic	-85569	NM_001130067	TRIM2
chr8	124624724	124624888	Intergenic	40384	NM_001081675	KLHL38
chr15	41891436	41891600	Intergenic	40298	NM_006293	TYRO3
chr9	38294938	38295102	Intergenic	-97641	NM_000692	ALDH1B1
chr22	45642326	45642490	Intergenic	-5758	NM_001009880	KIAA0930
chr14	54720387	54720551	Intergenic	-143204	NM_005192	CDKN3
chr20	48375549	48375713	Intergenic	-45210	NM_004776	B4GALT5
chr20	49265345	49265509	Intergenic	-12001	NM_080829	FAM65C
chr9	99646935	99647099	Intergenic	15835	NR_038890	LOC100132781
chr13	106809026	106809190	Intergenic	-219803	NR_034119	LINC00460
chr20	59164340	59164504	Intergenic	111253	NR_039758	MIR4533
chr3	69474496	69474660	Intergenic	-39148	NM_015123	FRMD4B
chr8	123649778	123650020	Intergenic	-144002	NM_014943	ZHX2
chr11	65131348	65131512	Intergenic	9148	NM_145719	TIGD3
chr20	32859898	32860062	Intergenic	11809	NM_001672	ASIP
chr20	55566698	55566862	Intergenic	274927	NM_001719	BMP7
chr12	31908007	31908171	Intergenic	-25981	NM_001278411	AMN1
chr4	13922638	13922924	Intergenic	-190811	NR_033931	LINC01085
chr3	42347527	42347691	Intergenic	-39947	NM_000729	CCK
chr2	86574797	86574961	Intergenic	-9673	NM_001164730	REEP1
chr8	116931566	116931730	Intergenic	-250393	NM_014112	TRPS1
chr22	49782047	49782211	Intergenic	269061	NR_026997	C22orf34
chr21	30556517	30556681	Intergenic	-9216	NR_027072	LINC00189
chr14	36372870	36373034	Intergenic	77355	NM_032352	BRMS1L
chr14	40201149	40201313	Intergenic	-299527	NM_203301	FBXO33
chr8	102111368	102111532	Intergenic	47168	NR_033962	FLJ42969
chr12	10388442	10388632	Intergenic	23048	NM_031412	GABARAPL1
chr5	15007923	15008087	Intergenic	-136118	NM_054027	ANKH
chr20	44739660	44739824	Intergenic	-7164	NM_152854	CD40
chr12	27975193	27975357	Intergenic	42088	NM_020782	KLHL42
chr4	67053215	67053379	Intergenic	-517084	NM_004439	EPHA5
chr20	39463110	39463274	Intergenic	-145312	NM_005461	MAFB
chr12	8113602	8113766	Intergenic	-24792	NM_006931	SLC2A3
chr20	25737922	25738086	Intergenic	38874	NR_027061	FAM182B
chr20	43779178	43779342	Intergenic	-24280	NM_002638	PI3
chr15	60635751	60635915	Intergenic	54352	NM_001136015	ANXA2
chr12	4166087	4166251	Intergenic	-183555	NM_001286522	PARP11
chr13	43294629	43294793	Intergenic	-60975	NM_182508	FAM216B
chr4	75585028	75585218	Intergenic	104494	NM_001657	AREG
chr14	62365317	62365481	Intergenic	-97142	NM_031914	SYT16
chr17	21360577	21360767	Intergenic	52224	NM_001194958	KCNJ18
chr8	122386616	122386780	Intergenic	-264888	NR_002835	HAS2-AS1
chr12	19205305	19205469	Intergenic	-77239	NM_001256470	PLEKHA5
chr8	11543257	11543421	Intergenic	-18378	NM_002052	GATA4
chr12	823919	824083	Intergenic	-38088	NM_018979	WNK1
chr9	86785552	86785716	Intergenic	170060	NR_037638	SLC28A3
chr16	89224489	89224653	Intergenic	-1057	NR_024347	LINC00304
chr5	13500664	13500828	Intergenic	443843	NM_001369	DNAH5
chr1	153688511	153688675	Intergenic	-11974	NM_023015	INTS3
chr17	46616719	46616883	Intergenic	-4912	NR_102279	HOXB-AS1
[truncated: 23,042 more rows]

## Sheet: Table S5
Table S5: KEGG pathway analysis of promoters occupied by CSB upon oxidative stress
[truncated: 6 more rows]

[truncated: 2 more sheets: Table S6, Table S7]
